# Supplementary material for: 60S dynamic state of bacterial ribosome is fixed by yeast mitochondrial initiation factor 3
Source: PeerJ. 2018 Sep 17;6:e5620. doi: 10.7717/peerj.5620 (PMC6147165; doi:10.7717/peerj.5620)
Supplement: Supplemental Information 1 — Results of OD measurements. [file peerj-06-5620-s001.xlsx]

## Sheet: Исходное
	0.25	0.5	0.75	1	1.25	1.5	1.75	2	2.25	2.5	2.75	3	3.25	3.5	3.75	4	4.25	4.5	4.75	5	5.25	5.5	5.75	6	6.25	6.5	6.75	7	7.25	7.5	7.75	8	8.25	8.5	8.75	9	9.25	9.5	9.75	10	10.25	10.5	10.75	11	11.25	11.5	11.75	12	12.25
A1	0.0861	0.086	0.0859	0.0859	0.086	0.0861	0.0863	0.0868	0.0875	0.0888	0.091	0.094	0.0995	0.1088	0.1242	0.1495	0.1838	0.2385	0.2989	0.3456	0.3878	0.4418	0.4901	0.5304	0.5596	0.5788	0.5886	0.5925	0.5946	0.5948	0.5999	0.5984	0.5974	0.5999	0.6006	0.6029	0.6021	0.6054	0.606	0.6075	0.6101	0.6107	0.613	0.6106	0.6114	0.6126	0.614	0.6151	0.6148
A2	0.0865	0.0864	0.0864	0.0861	0.0865	0.0866	0.0869	0.0874	0.0882	0.0896	0.0922	0.0958	0.102	0.1127	0.1303	0.1596	0.1979	0.2625	0.3278	0.3856	0.4308	0.4868	0.542	0.5875	0.6188	0.6382	0.644	0.6473	0.6484	0.6486	0.6482	0.6486	0.6497	0.6506	0.6519	0.6524	0.654	0.6543	0.6549	0.655	0.6553	0.6565	0.6568	0.6579	0.657	0.6558	0.6569	0.6549	0.6571
A3	0.0867	0.0866	0.0865	0.0865	0.0866	0.0872	0.087	0.0875	0.0884	0.0899	0.0925	0.0963	0.1031	0.1144	0.1333	0.1637	0.2015	0.2652	0.3182	0.3676	0.4069	0.4552	0.5043	0.5433	0.5717	0.5884	0.5949	0.5988	0.5989	0.6003	0.602	0.6018	0.6027	0.6035	0.6049	0.6077	0.6098	0.6114	0.6125	0.615	0.6164	0.6177	0.6184	0.619	0.62	0.6213	0.6224	0.6221	0.6233
A4	0.0886	0.0887	0.0884	0.0882	0.0886	0.0893	0.09	0.0904	0.0918	0.0941	0.0966	0.1032	0.1127	0.1309	0.1566	0.1971	0.2564	0.3237	0.383	0.4446	0.4841	0.5301	0.5812	0.6136	0.6344	0.6468	0.6569	0.6578	0.6572	0.6574	0.6591	0.6602	0.6608	0.6614	0.6626	0.6632	0.6638	0.6645	0.6638	0.6637	0.6642	0.6749	0.6717	0.6685	0.6652	0.6679	0.6661	0.6668	0.6653
A5	0.0872	0.0872	0.0872	0.0872	0.0874	0.0874	0.0877	0.0884	0.0894	0.0911	0.0934	0.0977	0.1053	0.1178	0.1385	0.1722	0.213	0.2791	0.3266	0.3753	0.4128	0.4592	0.5064	0.5442	0.5697	0.5835	0.5909	0.5941	0.595	0.5946	0.5956	0.5962	0.5975	0.5995	0.6001	0.6019	0.6048	0.6066	0.6079	0.6097	0.6121	0.6124	0.6132	0.6134	0.613	0.6158	0.6155	0.6166	0.6167
A6	0.0864	0.0863	0.0862	0.0861	0.0861	0.086	0.086	0.086	0.086	0.086	0.0858	0.0857	0.0857	0.0857	0.0858	0.0859	0.0858	0.0858	0.0858	0.0858	0.0862	0.0861	0.086	0.086	0.086	0.086	0.086	0.0861	0.0861	0.0861	0.0862	0.0861	0.0862	0.0862	0.0862	0.0863	0.0863	0.0863	0.0863	0.0863	0.0863	0.0865	0.0864	0.0863	0.0864	0.0864	0.0864	0.0865	0.0865
B1	0.0872	0.087	0.0871	0.087	0.087	0.0875	0.0872	0.0874	0.0876	0.088	0.0887	0.0891	0.09	0.0911	0.0928	0.095	0.0978	0.101	0.1029	0.1044	0.1061	0.1062	0.1056	0.1045	0.1041	0.1036	0.1034	0.103	0.1026	0.1022	0.1025	0.1017	0.1018	0.1017	0.1018	0.1026	0.1027	0.1025	0.1029	0.1033	0.1037	0.1042	0.1048	0.1053	0.1059	0.1067	0.1077	0.1082	0.1093
B2	0.0883	0.0882	0.0882	0.0881	0.0882	0.0883	0.0885	0.0888	0.089	0.0896	0.0899	0.091	0.0919	0.0935	0.0957	0.0987	0.102	0.1053	0.1077	0.1089	0.1094	0.1091	0.108	0.1063	0.1055	0.1049	0.1047	0.1042	0.1038	0.1034	0.1033	0.1033	0.1036	0.1034	0.1038	0.1042	0.1044	0.105	0.1056	0.1063	0.1073	0.1079	0.1088	0.1097	0.1109	0.1119	0.1133	0.1148	0.116
B3	0.086	0.0857	0.0857	0.0856	0.0857	0.0858	0.0859	0.0862	0.0865	0.087	0.0879	0.0887	0.0898	0.0914	0.0936	0.0963	0.0994	0.1023	0.1043	0.1053	0.1068	0.1062	0.1053	0.1039	0.1027	0.102	0.1013	0.1007	0.1001	0.0995	0.0991	0.0987	0.0986	0.0984	0.0984	0.0983	0.0983	0.0984	0.0985	0.0986	0.0989	0.099	0.0992	0.0995	0.0997	0.1001	0.1005	0.1009	0.1014
B4	0.0869	0.0868	0.0866	0.0865	0.0865	0.0865	0.0865	0.0867	0.0868	0.0869	0.0878	0.0878	0.0881	0.0884	0.0891	0.0898	0.0909	0.0921	0.0934	0.0943	0.0951	0.0951	0.0953	0.0951	0.0952	0.0955	0.0956	0.0958	0.0962	0.0965	0.0971	0.0978	0.099	0.1002	0.1019	0.1038	0.1064	0.1093	0.1131	0.1179	0.1237	0.1308	0.1391	0.1498	0.1575	0.1696	0.1845	0.1999	0.2175
B5	0.0885	0.0879	0.0878	0.0876	0.0877	0.0877	0.0878	0.0881	0.0883	0.0888	0.0899	0.0905	0.0914	0.0928	0.0948	0.0973	0.1001	0.1026	0.1046	0.1055	0.1069	0.1063	0.1053	0.1041	0.1033	0.1028	0.1023	0.1017	0.1011	0.1009	0.1006	0.1003	0.1001	0.1001	0.1002	0.1003	0.1004	0.1007	0.1011	0.1015	0.1023	0.1031	0.1041	0.1054	0.1071	0.1093	0.1122	0.1153	0.1198
B6	0.0868	0.0867	0.0867	0.0866	0.0866	0.0866	0.087	0.0873	0.0877	0.0885	0.0895	0.0905	0.0921	0.0945	0.0975	0.1015	0.1054	0.1084	0.1107	0.1115	0.1134	0.1129	0.1114	0.1094	0.1083	0.1082	0.1075	0.1073	0.1069	0.1068	0.1065	0.1068	0.1067	0.1071	0.1076	0.108	0.1085	0.1093	0.11	0.1109	0.1117	0.1125	0.1135	0.1145	0.1155	0.1167	0.118	0.1194	0.1205
C1	0.0871	0.0875	0.0871	0.0871	0.0873	0.0881	0.0879	0.089	0.0896	0.0909	0.0926	0.0947	0.0983	0.1013	0.1056	0.1102	0.1138	0.1155	0.1157	0.1152	0.131	0.1275	0.1232	0.1196	0.1179	0.1169	0.1174	0.1162	0.1162	0.1167	0.1172	0.118	0.1188	0.1205	0.1221	0.1248	0.128	0.1321	0.1365	0.1426	0.1493	0.1564	0.166	0.1776	0.1915	0.2089	0.2284	0.2499	0.2727
C2	0.086	0.0859	0.086	0.0859	0.0861	0.0862	0.0868	0.0869	0.0874	0.0882	0.0897	0.0909	0.0927	0.095	0.0978	0.1013	0.1042	0.1054	0.106	0.1057	0.1063	0.1052	0.1038	0.1021	0.101	0.1002	0.0996	0.0994	0.0992	0.099	0.099	0.0989	0.0993	0.0997	0.1003	0.1012	0.1022	0.1034	0.1052	0.1076	0.1108	0.1146	0.12	0.1264	0.135	0.1458	0.1548	0.1676	0.1841
C3	0.0867	0.0865	0.0866	0.0865	0.0867	0.0868	0.0871	0.0877	0.0882	0.0891	0.0905	0.0919	0.0939	0.0966	0.1002	0.1043	0.1086	0.1111	0.1123	0.1123	0.1126	0.1111	0.1091	0.1066	0.1051	0.104	0.1033	0.1027	0.1022	0.1018	0.1016	0.1013	0.1013	0.1013	0.1014	0.1017	0.1018	0.1021	0.1024	0.1028	0.1032	0.1037	0.1042	0.1045	0.1054	0.1062	0.1067	0.1076	0.1084
C4	0.087	0.0869	0.0869	0.0868	0.087	0.087	0.0874	0.0879	0.0885	0.0893	0.0905	0.0918	0.0936	0.0963	0.0996	0.1035	0.1074	0.1096	0.1105	0.1105	0.1111	0.1098	0.1081	0.106	0.1047	0.1038	0.1029	0.1024	0.1018	0.1015	0.1011	0.1008	0.1007	0.1006	0.1006	0.1008	0.1008	0.101	0.1011	0.1014	0.1018	0.1021	0.1024	0.1027	0.1033	0.1038	0.1045	0.1052	0.1061
C5	0.0882	0.0879	0.0877	0.0877	0.0878	0.088	0.0884	0.089	0.0899	0.0911	0.0923	0.0943	0.0969	0.1003	0.1045	0.1093	0.1134	0.1152	0.1156	0.1151	0.1159	0.1141	0.112	0.1095	0.1082	0.1075	0.1072	0.1069	0.1067	0.1065	0.1065	0.1065	0.1067	0.1071	0.1075	0.108	0.1085	0.109	0.1097	0.1104	0.1112	0.112	0.1128	0.1137	0.1147	0.1158	0.1172	0.1188	0.1205
C6	0.0874	0.087	0.0877	0.0869	0.087	0.0872	0.0875	0.088	0.0885	0.0894	0.0912	0.0925	0.0943	0.0964	0.0991	0.1023	0.1052	0.1065	0.1068	0.1064	0.1067	0.1055	0.1045	0.1026	0.1013	0.1005	0.0997	0.0991	0.0986	0.0981	0.0979	0.0976	0.0974	0.0971	0.097	0.097	0.0969	0.0969	0.0968	0.0969	0.0971	0.097	0.0971	0.0972	0.0974	0.0976	0.0978	0.0981	0.0984
D1	0.1122	0.1131	0.1137	0.1137	0.1139	0.1138	0.114	0.1141	0.1143	0.1144	0.0877	0.0878	0.0881	0.0885	0.0889	0.0896	0.0905	0.0915	0.0926	0.0933	0.2665	0.2634	0.2607	0.2587	0.2567	0.2551	0.2535	0.2524	0.2511	0.2502	0.2492	0.2483	0.2475	0.2466	0.246	0.2456	0.2449	0.2444	0.2438	0.2434	0.2432	0.2428	0.2422	0.2421	0.2418	0.2417	0.2414	0.2411	0.241
D2	0.0868	0.0866	0.0866	0.0865	0.0866	0.0865	0.0866	0.0868	0.0869	0.0871	0.089	0.0891	0.0895	0.0899	0.0907	0.0916	0.0927	0.0941	0.0953	0.0961	0.0967	0.0969	0.0966	0.0961	0.0958	0.0955	0.095	0.0947	0.0943	0.0939	0.0936	0.0932	0.093	0.0928	0.0926	0.0924	0.0922	0.0921	0.0919	0.0918	0.0919	0.0918	0.0917	0.0916	0.0916	0.0916	0.0915	0.0917	0.0914
D3	0.0868	0.0866	0.0865	0.0864	0.0864	0.0863	0.0864	0.0865	0.0866	0.0867	0.0881	0.0882	0.0884	0.0887	0.0892	0.0898	0.0907	0.0915	0.0929	0.0938	0.0946	0.095	0.0949	0.0946	0.0944	0.0942	0.0937	0.0935	0.0932	0.0928	0.0926	0.0922	0.092	0.0916	0.0916	0.0915	0.0911	0.0911	0.0909	0.0908	0.0908	0.0906	0.0906	0.0906	0.0905	0.0905	0.0904	0.0903	0.0903
D4	0.0874	0.0872	0.0872	0.0871	0.0871	0.087	0.0871	0.0873	0.0873	0.0875	0.0867	0.0869	0.087	0.0873	0.0878	0.0884	0.0891	0.0899	0.091	0.0916	0.0919	0.092	0.0918	0.0916	0.0914	0.0913	0.091	0.0908	0.0905	0.0902	0.0901	0.0899	0.0897	0.0896	0.0893	0.0893	0.0891	0.089	0.0889	0.0888	0.0889	0.0889	0.0887	0.0886	0.0886	0.0887	0.0886	0.0887	0.0887
D5	0.0881	0.0878	0.0878	0.0877	0.0877	0.0876	0.0877	0.0878	0.088	0.0881	0.0877	0.088	0.0883	0.0889	0.0898	0.0908	0.0922	0.0938	0.0949	0.0956	0.0965	0.0965	0.0962	0.0957	0.0953	0.095	0.0947	0.0945	0.0944	0.0943	0.0943	0.0943	0.0945	0.0947	0.0951	0.0956	0.096	0.0967	0.0975	0.0984	0.0994	0.1006	0.1019	0.1044	0.1063	0.1083	0.1107	0.1132	0.1164
D6	0.0871	0.0868	0.0867	0.0868	0.0866	0.0865	0.0865	0.0868	0.0869	0.0871	0.0872	0.0874	0.0878	0.0882	0.0888	0.0898	0.0906	0.0917	0.0928	0.0937	0.0944	0.0945	0.0943	0.0939	0.0938	0.0934	0.0929	0.0927	0.0924	0.0921	0.0917	0.0914	0.0912	0.0909	0.0908	0.0907	0.0905	0.0903	0.0901	0.09	0.09	0.09	0.0899	0.0898	0.0897	0.0898	0.0896	0.0896	0.0896
[truncated: 101 more columns]

## Sheet: среднее без рогов
	1	2	3	4	5	6	7	8	9	10	11	12	13	14	15	16	17	18	19	20	21	22	23	24	25	26	27	28	29	30	31	32	33	34	35	36	37	38	39	40	41	42	43	44	45	46	47	48	49
A1	0.0861	0.086	0.0859	0.0859	0.086	0.0861	0.0863	0.0868	0.0875	0.0888	0.091	0.094	0.0995	0.1088	0.1242	0.1495	0.1838	0.2385	0.2989	0.3456	0.3878	0.4418	0.4901	0.5304	0.5596	0.5788	0.5886	0.5925	0.5946	0.5948	0.5999	0.5984	0.5974	0.5999	0.6006	0.6029	0.6021	0.6054	0.606	0.6075	0.6101	0.6107	0.613	0.6106	0.6114	0.6126	0.614	0.6151	0.6148
A2	0.0865	0.0864	0.0864	0.0861	0.0865	0.0866	0.0869	0.0874	0.0882	0.0896	0.0922	0.0958	0.102	0.1127	0.1303	0.1596	0.1979	0.2625	0.3278	0.3856	0.4308	0.4868	0.542	0.5875	0.6188	0.6382	0.644	0.6473	0.6484	0.6486	0.6482	0.6486	0.6497	0.6506	0.6519	0.6524	0.654	0.6543	0.6549	0.655	0.6553	0.6565	0.6568	0.6579	0.657	0.6558	0.6569	0.6549	0.6571
A3	0.0867	0.0866	0.0865	0.0865	0.0866	0.0872	0.087	0.0875	0.0884	0.0899	0.0925	0.0963	0.1031	0.1144	0.1333	0.1637	0.2015	0.2652	0.3182	0.3676	0.4069	0.4552	0.5043	0.5433	0.5717	0.5884	0.5949	0.5988	0.5989	0.6003	0.602	0.6018	0.6027	0.6035	0.6049	0.6077	0.6098	0.6114	0.6125	0.615	0.6164	0.6177	0.6184	0.619	0.62	0.6213	0.6224	0.6221	0.6233
A4	0.0886	0.0887	0.0884	0.0882	0.0886	0.0893	0.09	0.0904	0.0918	0.0941	0.0966	0.1032	0.1127	0.1309	0.1566	0.1971	0.2564	0.3237	0.383	0.4446	0.4841	0.5301	0.5812	0.6136	0.6344	0.6468	0.6569	0.6578	0.6572	0.6574	0.6591	0.6602	0.6608	0.6614	0.6626	0.6632	0.6638	0.6645	0.6638	0.6637	0.6642	0.6749	0.6717	0.6685	0.6652	0.6679	0.6661	0.6668	0.6653
A5	0.0872	0.0872	0.0872	0.0872	0.0874	0.0874	0.0877	0.0884	0.0894	0.0911	0.0934	0.0977	0.1053	0.1178	0.1385	0.1722	0.213	0.2791	0.3266	0.3753	0.4128	0.4592	0.5064	0.5442	0.5697	0.5835	0.5909	0.5941	0.595	0.5946	0.5956	0.5962	0.5975	0.5995	0.6001	0.6019	0.6048	0.6066	0.6079	0.6097	0.6121	0.6124	0.6132	0.6134	0.613	0.6158	0.6155	0.6166	0.6167
A6	0.0864	0.0863	0.0862	0.0861	0.0861	0.086	0.086	0.086	0.086	0.086	0.0858	0.0857	0.0857	0.0857	0.0858	0.0859	0.0858	0.0858	0.0858	0.0858	0.0862	0.0861	0.086	0.086	0.086	0.086	0.086	0.0861	0.0861	0.0861	0.0862	0.0861	0.0862	0.0862	0.0862	0.0863	0.0863	0.0863	0.0863	0.0863	0.0863	0.0865	0.0864	0.0863	0.0864	0.0864	0.0864	0.0865	0.0865
B1	0.0872	0.087	0.0871	0.087	0.087	0.0875	0.0872	0.0874	0.0876	0.088	0.0887	0.0891	0.09	0.0911	0.0928	0.095	0.0978	0.101	0.1029	0.1044	0.1061	0.1062	0.1056	0.1045	0.1041	0.1036	0.1034	0.103	0.1026	0.1022	0.1025	0.1017	0.1018	0.1017	0.1018	0.1026	0.1027	0.1025	0.1029	0.1033	0.1037	0.1042	0.1048	0.1053	0.1059	0.1067	0.1077	0.1082	0.1093
B2	0.0883	0.0882	0.0882	0.0881	0.0882	0.0883	0.0885	0.0888	0.089	0.0896	0.0899	0.091	0.0919	0.0935	0.0957	0.0987	0.102	0.1053	0.1077	0.1089	0.1094	0.1091	0.108	0.1063	0.1055	0.1049	0.1047	0.1042	0.1038	0.1034	0.1033	0.1033	0.1036	0.1034	0.1038	0.1042	0.1044	0.105	0.1056	0.1063	0.1073	0.1079	0.1088	0.1097	0.1109	0.1119	0.1133	0.1148	0.116
B3	0.086	0.0857	0.0857	0.0856	0.0857	0.0858	0.0859	0.0862	0.0865	0.087	0.0879	0.0887	0.0898	0.0914	0.0936	0.0963	0.0994	0.1023	0.1043	0.1053	0.1068	0.1062	0.1053	0.1039	0.1027	0.102	0.1013	0.1007	0.1001	0.0995	0.0991	0.0987	0.0986	0.0984	0.0984	0.0983	0.0983	0.0984	0.0985	0.0986	0.0989	0.099	0.0992	0.0995	0.0997	0.1001	0.1005	0.1009	0.1014
B4	0.0869	0.0868	0.0866	0.0865	0.0865	0.0865	0.0865	0.0867	0.0868	0.0869	0.0878	0.0878	0.0881	0.0884	0.0891	0.0898	0.0909	0.0921	0.0934	0.0943	0.0951	0.0951	0.0953	0.0951	0.0952	0.0955	0.0956	0.0958	0.0962	0.0965	0.0971	0.0978	0.099	0.1002	0.1019	0.1038	0.1064	0.1093	0.1131	0.1179	0.1237	0.1308	0.1391	0.1498	0.1575	0.1696	0.1845	0.1999	0.2175
B5	0.0885	0.0879	0.0878	0.0876	0.0877	0.0877	0.0878	0.0881	0.0883	0.0888	0.0899	0.0905	0.0914	0.0928	0.0948	0.0973	0.1001	0.1026	0.1046	0.1055	0.1069	0.1063	0.1053	0.1041	0.1033	0.1028	0.1023	0.1017	0.1011	0.1009	0.1006	0.1003	0.1001	0.1001	0.1002	0.1003	0.1004	0.1007	0.1011	0.1015	0.1023	0.1031	0.1041	0.1054	0.1071	0.1093	0.1122	0.1153	0.1198
B6	0.0868	0.0867	0.0867	0.0866	0.0866	0.0866	0.087	0.0873	0.0877	0.0885	0.0895	0.0905	0.0921	0.0945	0.0975	0.1015	0.1054	0.1084	0.1107	0.1115	0.1134	0.1129	0.1114	0.1094	0.1083	0.1082	0.1075	0.1073	0.1069	0.1068	0.1065	0.1068	0.1067	0.1071	0.1076	0.108	0.1085	0.1093	0.11	0.1109	0.1117	0.1125	0.1135	0.1145	0.1155	0.1167	0.118	0.1194	0.1205
C1	0.0871	0.0875	0.0871	0.0871	0.0873	0.0881	0.0879	0.089	0.0896	0.0909	0.0926	0.0947	0.0983	0.1013	0.1056	0.1102	0.1138	0.1155	0.1157	0.1152	0.131	0.1275	0.1232	0.1196	0.1179	0.1169	0.1174	0.1162	0.1162	0.1167	0.1172	0.118	0.1188	0.1205	0.1221	0.1248	0.128	0.1321	0.1365	0.1426	0.1493	0.1564	0.166	0.1776	0.1915	0.2089	0.2284	0.2499	0.2727
C2	0.086	0.0859	0.086	0.0859	0.0861	0.0862	0.0868	0.0869	0.0874	0.0882	0.0897	0.0909	0.0927	0.095	0.0978	0.1013	0.1042	0.1054	0.106	0.1057	0.1063	0.1052	0.1038	0.1021	0.101	0.1002	0.0996	0.0994	0.0992	0.099	0.099	0.0989	0.0993	0.0997	0.1003	0.1012	0.1022	0.1034	0.1052	0.1076	0.1108	0.1146	0.12	0.1264	0.135	0.1458	0.1548	0.1676	0.1841
C3	0.0867	0.0865	0.0866	0.0865	0.0867	0.0868	0.0871	0.0877	0.0882	0.0891	0.0905	0.0919	0.0939	0.0966	0.1002	0.1043	0.1086	0.1111	0.1123	0.1123	0.1126	0.1111	0.1091	0.1066	0.1051	0.104	0.1033	0.1027	0.1022	0.1018	0.1016	0.1013	0.1013	0.1013	0.1014	0.1017	0.1018	0.1021	0.1024	0.1028	0.1032	0.1037	0.1042	0.1045	0.1054	0.1062	0.1067	0.1076	0.1084
C4	0.087	0.0869	0.0869	0.0868	0.087	0.087	0.0874	0.0879	0.0885	0.0893	0.0905	0.0918	0.0936	0.0963	0.0996	0.1035	0.1074	0.1096	0.1105	0.1105	0.1111	0.1098	0.1081	0.106	0.1047	0.1038	0.1029	0.1024	0.1018	0.1015	0.1011	0.1008	0.1007	0.1006	0.1006	0.1008	0.1008	0.101	0.1011	0.1014	0.1018	0.1021	0.1024	0.1027	0.1033	0.1038	0.1045	0.1052	0.1061
C5	0.0882	0.0879	0.0877	0.0877	0.0878	0.088	0.0884	0.089	0.0899	0.0911	0.0923	0.0943	0.0969	0.1003	0.1045	0.1093	0.1134	0.1152	0.1156	0.1151	0.1159	0.1141	0.112	0.1095	0.1082	0.1075	0.1072	0.1069	0.1067	0.1065	0.1065	0.1065	0.1067	0.1071	0.1075	0.108	0.1085	0.109	0.1097	0.1104	0.1112	0.112	0.1128	0.1137	0.1147	0.1158	0.1172	0.1188	0.1205
C6	0.0874	0.087	0.0877	0.0869	0.087	0.0872	0.0875	0.088	0.0885	0.0894	0.0912	0.0925	0.0943	0.0964	0.0991	0.1023	0.1052	0.1065	0.1068	0.1064	0.1067	0.1055	0.1045	0.1026	0.1013	0.1005	0.0997	0.0991	0.0986	0.0981	0.0979	0.0976	0.0974	0.0971	0.097	0.097	0.0969	0.0969	0.0968	0.0969	0.0971	0.097	0.0971	0.0972	0.0974	0.0976	0.0978	0.0981	0.0984
D1	0.1122	0.1131	0.1137	0.1137	0.1139	0.1138	0.114	0.1141	0.1143	0.1144	0.0877	0.0878	0.0881	0.0885	0.0889	0.0896	0.0905	0.0915	0.0926	0.0933	0.2665	0.2634	0.2607	0.2587	0.2567	0.2551	0.2535	0.2524	0.2511	0.2502	0.2492	0.2483	0.2475	0.2466	0.246	0.2456	0.2449	0.2444	0.2438	0.2434	0.2432	0.2428	0.2422	0.2421	0.2418	0.2417	0.2414	0.2411	0.241
D2	0.0868	0.0866	0.0866	0.0865	0.0866	0.0865	0.0866	0.0868	0.0869	0.0871	0.089	0.0891	0.0895	0.0899	0.0907	0.0916	0.0927	0.0941	0.0953	0.0961	0.0967	0.0969	0.0966	0.0961	0.0958	0.0955	0.095	0.0947	0.0943	0.0939	0.0936	0.0932	0.093	0.0928	0.0926	0.0924	0.0922	0.0921	0.0919	0.0918	0.0919	0.0918	0.0917	0.0916	0.0916	0.0916	0.0915	0.0917	0.0914
D3	0.0868	0.0866	0.0865	0.0864	0.0864	0.0863	0.0864	0.0865	0.0866	0.0867	0.0881	0.0882	0.0884	0.0887	0.0892	0.0898	0.0907	0.0915	0.0929	0.0938	0.0946	0.095	0.0949	0.0946	0.0944	0.0942	0.0937	0.0935	0.0932	0.0928	0.0926	0.0922	0.092	0.0916	0.0916	0.0915	0.0911	0.0911	0.0909	0.0908	0.0908	0.0906	0.0906	0.0906	0.0905	0.0905	0.0904	0.0903	0.0903
D4	0.0874	0.0872	0.0872	0.0871	0.0871	0.087	0.0871	0.0873	0.0873	0.0875	0.0867	0.0869	0.087	0.0873	0.0878	0.0884	0.0891	0.0899	0.091	0.0916	0.0919	0.092	0.0918	0.0916	0.0914	0.0913	0.091	0.0908	0.0905	0.0902	0.0901	0.0899	0.0897	0.0896	0.0893	0.0893	0.0891	0.089	0.0889	0.0888	0.0889	0.0889	0.0887	0.0886	0.0886	0.0887	0.0886	0.0887	0.0887
D5	0.0881	0.0878	0.0878	0.0877	0.0877	0.0876	0.0877	0.0878	0.088	0.0881	0.0877	0.088	0.0883	0.0889	0.0898	0.0908	0.0922	0.0938	0.0949	0.0956	0.0965	0.0965	0.0962	0.0957	0.0953	0.095	0.0947	0.0945	0.0944	0.0943	0.0943	0.0943	0.0945	0.0947	0.0951	0.0956	0.096	0.0967	0.0975	0.0984	0.0994	0.1006	0.1019	0.1044	0.1063	0.1083	0.1107	0.1132	0.1164
D6	0.0871	0.0868	0.0867	0.0868	0.0866	0.0865	0.0865	0.0868	0.0869	0.0871	0.0872	0.0874	0.0878	0.0882	0.0888	0.0898	0.0906	0.0917	0.0928	0.0937	0.0944	0.0945	0.0943	0.0939	0.0938	0.0934	0.0929	0.0927	0.0924	0.0921	0.0917	0.0914	0.0912	0.0909	0.0908	0.0907	0.0905	0.0903	0.0901	0.09	0.09	0.09	0.0899	0.0898	0.0897	0.0898	0.0896	0.0896	0.0896
	1	2	3	4	5	6	7	8	9	10	11	12	13	14	15	16	17	18	19	20	21	22	23	24	25	26	27	28	29	30	31	32	33	34	35	36	37	38	39	40	41	42	43	44	45	46	47	48	49
IF3	0.08702	0.08698	0.08688	0.08678	0.08702	0.08732	0.08758	0.0881	0.08906	0.0907	0.09314	0.0974	0.10452	0.11692	0.13658	0.16842	0.21052	0.2738	0.3309	0.38374	0.42448	0.47462	0.5248	0.5638	0.59084	0.60714	0.61506	0.6181	0.61882	0.61914	0.62096	0.62104	0.62162	0.62298	0.62402	0.62562	0.6269	0.62844	0.62902	0.63018	0.63162	0.63444	0.63462	0.63388	0.63332	0.63468	0.63498	0.6351	0.63544
emp	0.0872833	0.08705	0.0870167	0.0869	0.08695	0.0870667	0.08715	0.0874167	0.08765	0.0881333	0.08895	0.0896	0.09055	0.09195	0.0939167	0.0964333	0.0992667	0.10195	0.103933	0.104983	0.106283	0.105967	0.10515	0.103883	0.103183	0.102833	0.102467	0.102117	0.101783	0.10155	0.101517	0.101433	0.101633	0.101817	0.102283	0.102867	0.10345	0.1042	0.1052	0.106417	0.107933	0.109583	0.111583	0.114033	0.1161	0.11905	0.1227	0.126417	0.13075
dd	0.0870667	0.08695	0.087	0.0868167	0.0869833	0.0872167	0.0875167	0.0880833	0.0886833	0.0896667	0.0911333	0.0926833	0.09495	0.09765	0.101133	0.10515	0.108767	0.11055	0.11115	0.110867	0.113933	0.1122	0.110117	0.107733	0.106367	0.105483	0.105017	0.10445	0.104117	0.103933	0.103883	0.10385	0.104033	0.104383	0.104817	0.105583	0.106367	0.107417	0.108617	0.110283	0.112233	0.1143	0.117083	0.12035	0.12455	0.129683	0.1349	0.1412	0.148367
Full	0.08724	0.087	0.08696	0.0869	0.08688	0.08678	0.08686	0.08704	0.08714	0.0873	0.08774	0.08792	0.0882	0.0886	0.08926	0.09008	0.09106	0.0922	0.09338	0.09416	0.09482	0.09498	0.09476	0.09438	0.09414	0.09388	0.09346	0.09324	0.09296	0.09266	0.09246	0.0922	0.09208	0.09192	0.09188	0.0919	0.09178	0.09184	0.09186	0.09196	0.0922	0.09238	0.09256	0.093	0.09334	0.09378	0.09416	0.0947	0.09528
IF3
emp
dd
Full
[truncated: 101 more columns]

## Sheet: каждый вариант отдельно
	0.25	0.5	0.75	1	1.25	1.5	1.75	2	2.25	2.5	2.75	3	3.25	3.5	3.75	4	4.25	4.5	4.75	5	5.25	5.5	5.75	6	6.25	6.5	6.75	7	7.25	7.5	7.75	8	8.25	8.5	8.75	9	9.25	9.5	9.75	10	10.25	10.5	10.75	11	11.25	11.5	11.75	12	12.25
A1	0.0861	0.086	0.0859	0.0859	0.086	0.0861	0.0863	0.0868	0.0875	0.0888	0.091	0.094	0.0995	0.1088	0.1242	0.1495	0.1838	0.2385	0.2989	0.3456	0.3878	0.4418	0.4901	0.5304	0.5596	0.5788	0.5886	0.5925	0.5946	0.5948	0.5999	0.5984	0.5974	0.5999	0.6006	0.6029	0.6021	0.6054	0.606	0.6075	0.6101	0.6107	0.613	0.6106	0.6114	0.6126	0.614	0.6151	0.6148
A2	0.0865	0.0864	0.0864	0.0861	0.0865	0.0866	0.0869	0.0874	0.0882	0.0896	0.0922	0.0958	0.102	0.1127	0.1303	0.1596	0.1979	0.2625	0.3278	0.3856	0.4308	0.4868	0.542	0.5875	0.6188	0.6382	0.644	0.6473	0.6484	0.6486	0.6482	0.6486	0.6497	0.6506	0.6519	0.6524	0.654	0.6543	0.6549	0.655	0.6553	0.6565	0.6568	0.6579	0.657	0.6558	0.6569	0.6549	0.6571
A3	0.0867	0.0866	0.0865	0.0865	0.0866	0.0872	0.087	0.0875	0.0884	0.0899	0.0925	0.0963	0.1031	0.1144	0.1333	0.1637	0.2015	0.2652	0.3182	0.3676	0.4069	0.4552	0.5043	0.5433	0.5717	0.5884	0.5949	0.5988	0.5989	0.6003	0.602	0.6018	0.6027	0.6035	0.6049	0.6077	0.6098	0.6114	0.6125	0.615	0.6164	0.6177	0.6184	0.619	0.62	0.6213	0.6224	0.6221	0.6233
A4	0.0886	0.0887	0.0884	0.0882	0.0886	0.0893	0.09	0.0904	0.0918	0.0941	0.0966	0.1032	0.1127	0.1309	0.1566	0.1971	0.2564	0.3237	0.383	0.4446	0.4841	0.5301	0.5812	0.6136	0.6344	0.6468	0.6569	0.6578	0.6572	0.6574	0.6591	0.6602	0.6608	0.6614	0.6626	0.6632	0.6638	0.6645	0.6638	0.6637	0.6642	0.6749	0.6717	0.6685	0.6652	0.6679	0.6661	0.6668	0.6653
A5	0.0872	0.0872	0.0872	0.0872	0.0874	0.0874	0.0877	0.0884	0.0894	0.0911	0.0934	0.0977	0.1053	0.1178	0.1385	0.1722	0.213	0.2791	0.3266	0.3753	0.4128	0.4592	0.5064	0.5442	0.5697	0.5835	0.5909	0.5941	0.595	0.5946	0.5956	0.5962	0.5975	0.5995	0.6001	0.6019	0.6048	0.6066	0.6079	0.6097	0.6121	0.6124	0.6132	0.6134	0.613	0.6158	0.6155	0.6166	0.6167
A6	0.0864	0.0863	0.0862	0.0861	0.0861	0.086	0.086	0.086	0.086	0.086	0.0858	0.0857	0.0857	0.0857	0.0858	0.0859	0.0858	0.0858	0.0858	0.0858	0.0862	0.0861	0.086	0.086	0.086	0.086	0.086	0.0861	0.0861	0.0861	0.0862	0.0861	0.0862	0.0862	0.0862	0.0863	0.0863	0.0863	0.0863	0.0863	0.0863	0.0865	0.0864	0.0863	0.0864	0.0864	0.0864	0.0865	0.0865
	0.25	0.5	0.75	1	1.25	1.5	1.75	2	2.25	2.5	2.75	3	3.25	3.5	3.75	4	4.25	4.5	4.75	5	5.25	5.5	5.75	6	6.25	6.5	6.75	7	7.25	7.5	7.75	8	8.25	8.5	8.75	9	9.25	9.5	9.75	10	10.25	10.5	10.75	11	11.25	11.5	11.75	12	12.25
B1	0.0872	0.087	0.0871	0.087	0.087	0.0875	0.0872	0.0874	0.0876	0.088	0.0887	0.0891	0.09	0.0911	0.0928	0.095	0.0978	0.101	0.1029	0.1044	0.1061	0.1062	0.1056	0.1045	0.1041	0.1036	0.1034	0.103	0.1026	0.1022	0.1025	0.1017	0.1018	0.1017	0.1018	0.1026	0.1027	0.1025	0.1029	0.1033	0.1037	0.1042	0.1048	0.1053	0.1059	0.1067	0.1077	0.1082	0.1093
B2	0.0883	0.0882	0.0882	0.0881	0.0882	0.0883	0.0885	0.0888	0.089	0.0896	0.0899	0.091	0.0919	0.0935	0.0957	0.0987	0.102	0.1053	0.1077	0.1089	0.1094	0.1091	0.108	0.1063	0.1055	0.1049	0.1047	0.1042	0.1038	0.1034	0.1033	0.1033	0.1036	0.1034	0.1038	0.1042	0.1044	0.105	0.1056	0.1063	0.1073	0.1079	0.1088	0.1097	0.1109	0.1119	0.1133	0.1148	0.116
B3	0.086	0.0857	0.0857	0.0856	0.0857	0.0858	0.0859	0.0862	0.0865	0.087	0.0879	0.0887	0.0898	0.0914	0.0936	0.0963	0.0994	0.1023	0.1043	0.1053	0.1068	0.1062	0.1053	0.1039	0.1027	0.102	0.1013	0.1007	0.1001	0.0995	0.0991	0.0987	0.0986	0.0984	0.0984	0.0983	0.0983	0.0984	0.0985	0.0986	0.0989	0.099	0.0992	0.0995	0.0997	0.1001	0.1005	0.1009	0.1014
B4	0.0869	0.0868	0.0866	0.0865	0.0865	0.0865	0.0865	0.0867	0.0868	0.0869	0.0878	0.0878	0.0881	0.0884	0.0891	0.0898	0.0909	0.0921	0.0934	0.0943	0.0951	0.0951	0.0953	0.0951	0.0952	0.0955	0.0956	0.0958	0.0962	0.0965	0.0971	0.0978	0.099	0.1002	0.1019	0.1038	0.1064	0.1093	0.1131	0.1179	0.1237	0.1308	0.1391	0.1498	0.1575	0.1696	0.1845	0.1999	0.2175
B5	0.0885	0.0879	0.0878	0.0876	0.0877	0.0877	0.0878	0.0881	0.0883	0.0888	0.0899	0.0905	0.0914	0.0928	0.0948	0.0973	0.1001	0.1026	0.1046	0.1055	0.1069	0.1063	0.1053	0.1041	0.1033	0.1028	0.1023	0.1017	0.1011	0.1009	0.1006	0.1003	0.1001	0.1001	0.1002	0.1003	0.1004	0.1007	0.1011	0.1015	0.1023	0.1031	0.1041	0.1054	0.1071	0.1093	0.1122	0.1153	0.1198
B6	0.0868	0.0867	0.0867	0.0866	0.0866	0.0866	0.087	0.0873	0.0877	0.0885	0.0895	0.0905	0.0921	0.0945	0.0975	0.1015	0.1054	0.1084	0.1107	0.1115	0.1134	0.1129	0.1114	0.1094	0.1083	0.1082	0.1075	0.1073	0.1069	0.1068	0.1065	0.1068	0.1067	0.1071	0.1076	0.108	0.1085	0.1093	0.11	0.1109	0.1117	0.1125	0.1135	0.1145	0.1155	0.1167	0.118	0.1194	0.1205
	0.25	0.5	0.75	1	1.25	1.5	1.75	2	2.25	2.5	2.75	3	3.25	3.5	3.75	4	4.25	4.5	4.75	5	5.25	5.5	5.75	6	6.25	6.5	6.75	7	7.25	7.5	7.75	8	8.25	8.5	8.75	9	9.25	9.5	9.75	10	10.25	10.5	10.75	11	11.25	11.5	11.75	12	12.25
C1	0.0871	0.0875	0.0871	0.0871	0.0873	0.0881	0.0879	0.089	0.0896	0.0909	0.0926	0.0947	0.0983	0.1013	0.1056	0.1102	0.1138	0.1155	0.1157	0.1152	0.131	0.1275	0.1232	0.1196	0.1179	0.1169	0.1174	0.1162	0.1162	0.1167	0.1172	0.118	0.1188	0.1205	0.1221	0.1248	0.128	0.1321	0.1365	0.1426	0.1493	0.1564	0.166	0.1776	0.1915	0.2089	0.2284	0.2499	0.2727
C2	0.086	0.0859	0.086	0.0859	0.0861	0.0862	0.0868	0.0869	0.0874	0.0882	0.0897	0.0909	0.0927	0.095	0.0978	0.1013	0.1042	0.1054	0.106	0.1057	0.1063	0.1052	0.1038	0.1021	0.101	0.1002	0.0996	0.0994	0.0992	0.099	0.099	0.0989	0.0993	0.0997	0.1003	0.1012	0.1022	0.1034	0.1052	0.1076	0.1108	0.1146	0.12	0.1264	0.135	0.1458	0.1548	0.1676	0.1841
C3	0.0867	0.0865	0.0866	0.0865	0.0867	0.0868	0.0871	0.0877	0.0882	0.0891	0.0905	0.0919	0.0939	0.0966	0.1002	0.1043	0.1086	0.1111	0.1123	0.1123	0.1126	0.1111	0.1091	0.1066	0.1051	0.104	0.1033	0.1027	0.1022	0.1018	0.1016	0.1013	0.1013	0.1013	0.1014	0.1017	0.1018	0.1021	0.1024	0.1028	0.1032	0.1037	0.1042	0.1045	0.1054	0.1062	0.1067	0.1076	0.1084
C4	0.087	0.0869	0.0869	0.0868	0.087	0.087	0.0874	0.0879	0.0885	0.0893	0.0905	0.0918	0.0936	0.0963	0.0996	0.1035	0.1074	0.1096	0.1105	0.1105	0.1111	0.1098	0.1081	0.106	0.1047	0.1038	0.1029	0.1024	0.1018	0.1015	0.1011	0.1008	0.1007	0.1006	0.1006	0.1008	0.1008	0.101	0.1011	0.1014	0.1018	0.1021	0.1024	0.1027	0.1033	0.1038	0.1045	0.1052	0.1061
C5	0.0882	0.0879	0.0877	0.0877	0.0878	0.088	0.0884	0.089	0.0899	0.0911	0.0923	0.0943	0.0969	0.1003	0.1045	0.1093	0.1134	0.1152	0.1156	0.1151	0.1159	0.1141	0.112	0.1095	0.1082	0.1075	0.1072	0.1069	0.1067	0.1065	0.1065	0.1065	0.1067	0.1071	0.1075	0.108	0.1085	0.109	0.1097	0.1104	0.1112	0.112	0.1128	0.1137	0.1147	0.1158	0.1172	0.1188	0.1205
C6	0.0874	0.087	0.0877	0.0869	0.087	0.0872	0.0875	0.088	0.0885	0.0894	0.0912	0.0925	0.0943	0.0964	0.0991	0.1023	0.1052	0.1065	0.1068	0.1064	0.1067	0.1055	0.1045	0.1026	0.1013	0.1005	0.0997	0.0991	0.0986	0.0981	0.0979	0.0976	0.0974	0.0971	0.097	0.097	0.0969	0.0969	0.0968	0.0969	0.0971	0.097	0.0971	0.0972	0.0974	0.0976	0.0978	0.0981	0.0984
	0.25	0.5	0.75	1	1.25	1.5	1.75	2	2.25	2.5	2.75	3	3.25	3.5	3.75	4	4.25	4.5	4.75	5	5.25	5.5	5.75	6	6.25	6.5	6.75	7	7.25	7.5	7.75	8	8.25	8.5	8.75	9	9.25	9.5	9.75	10	10.25	10.5	10.75	11	11.25	11.5	11.75	12	12.25
D1	0.1122	0.1131	0.1137	0.1137	0.1139	0.1138	0.114	0.1141	0.1143	0.1144	0.0877	0.0878	0.0881	0.0885	0.0889	0.0896	0.0905	0.0915	0.0926	0.0933	0.2665	0.2634	0.2607	0.2587	0.2567	0.2551	0.2535	0.2524	0.2511	0.2502	0.2492	0.2483	0.2475	0.2466	0.246	0.2456	0.2449	0.2444	0.2438	0.2434	0.2432	0.2428	0.2422	0.2421	0.2418	0.2417	0.2414	0.2411	0.241
D2	0.0868	0.0866	0.0866	0.0865	0.0866	0.0865	0.0866	0.0868	0.0869	0.0871	0.089	0.0891	0.0895	0.0899	0.0907	0.0916	0.0927	0.0941	0.0953	0.0961	0.0967	0.0969	0.0966	0.0961	0.0958	0.0955	0.095	0.0947	0.0943	0.0939	0.0936	0.0932	0.093	0.0928	0.0926	0.0924	0.0922	0.0921	0.0919	0.0918	0.0919	0.0918	0.0917	0.0916	0.0916	0.0916	0.0915	0.0917	0.0914
D3	0.0868	0.0866	0.0865	0.0864	0.0864	0.0863	0.0864	0.0865	0.0866	0.0867	0.0881	0.0882	0.0884	0.0887	0.0892	0.0898	0.0907	0.0915	0.0929	0.0938	0.0946	0.095	0.0949	0.0946	0.0944	0.0942	0.0937	0.0935	0.0932	0.0928	0.0926	0.0922	0.092	0.0916	0.0916	0.0915	0.0911	0.0911	0.0909	0.0908	0.0908	0.0906	0.0906	0.0906	0.0905	0.0905	0.0904	0.0903	0.0903
D4	0.0874	0.0872	0.0872	0.0871	0.0871	0.087	0.0871	0.0873	0.0873	0.0875	0.0867	0.0869	0.087	0.0873	0.0878	0.0884	0.0891	0.0899	0.091	0.0916	0.0919	0.092	0.0918	0.0916	0.0914	0.0913	0.091	0.0908	0.0905	0.0902	0.0901	0.0899	0.0897	0.0896	0.0893	0.0893	0.0891	0.089	0.0889	0.0888	0.0889	0.0889	0.0887	0.0886	0.0886	0.0887	0.0886	0.0887	0.0887
D5	0.0881	0.0878	0.0878	0.0877	0.0877	0.0876	0.0877	0.0878	0.088	0.0881	0.0877	0.088	0.0883	0.0889	0.0898	0.0908	0.0922	0.0938	0.0949	0.0956	0.0965	0.0965	0.0962	0.0957	0.0953	0.095	0.0947	0.0945	0.0944	0.0943	0.0943	0.0943	0.0945	0.0947	0.0951	0.0956	0.096	0.0967	0.0975	0.0984	0.0994	0.1006	0.1019	0.1044	0.1063	0.1083	0.1107	0.1132	0.1164
D6	0.0871	0.0868	0.0867	0.0868	0.0866	0.0865	0.0865	0.0868	0.0869	0.0871	0.0872	0.0874	0.0878	0.0882	0.0888	0.0898	0.0906	0.0917	0.0928	0.0937	0.0944	0.0945	0.0943	0.0939	0.0938	0.0934	0.0929	0.0927	0.0924	0.0921	0.0917	0.0914	0.0912	0.0909	0.0908	0.0907	0.0905	0.0903	0.0901	0.09	0.09	0.09	0.0899	0.0898	0.0897	0.0898	0.0896	0.0896	0.0896
[truncated: 111 more columns]

## Sheet: Данные
IF3	1	2	3	4	5	6	7	8	9	10	11	12	13	14	15	16	17	18	19	20	21	22	23	24	25	26	27	28	29	30	31	32	33	34	35	36	37	38	39	40	41	42	43	44	45	46	47	48	49
A1	0.0861	0.086	0.0859	0.0859	0.086	0.0861	0.0863	0.0868	0.0875	0.0888	0.091	0.094	0.0995	0.1088	0.1242	0.1495	0.1838	0.2385	0.2989	0.3456	0.3878	0.4418	0.4901	0.5304	0.5596	0.5788	0.5886	0.5925	0.5946	0.5948	0.5999	0.5984	0.5974	0.5999	0.6006	0.6029	0.6021	0.6054	0.606	0.6075	0.6101	0.6107	0.613	0.6106	0.6114	0.6126	0.614	0.6151	0.6148
A2	0.0865	0.0864	0.0864	0.0861	0.0865	0.0866	0.0869	0.0874	0.0882	0.0896	0.0922	0.0958	0.102	0.1127	0.1303	0.1596	0.1979	0.2625	0.3278	0.3856	0.4308	0.4868	0.542	0.5875	0.6188	0.6382	0.644	0.6473	0.6484	0.6486	0.6482	0.6486	0.6497	0.6506	0.6519	0.6524	0.654	0.6543	0.6549	0.655	0.6553	0.6565	0.6568	0.6579	0.657	0.6558	0.6569	0.6549	0.6571
A3	0.0867	0.0866	0.0865	0.0865	0.0866	0.0872	0.087	0.0875	0.0884	0.0899	0.0925	0.0963	0.1031	0.1144	0.1333	0.1637	0.2015	0.2652	0.3182	0.3676	0.4069	0.4552	0.5043	0.5433	0.5717	0.5884	0.5949	0.5988	0.5989	0.6003	0.602	0.6018	0.6027	0.6035	0.6049	0.6077	0.6098	0.6114	0.6125	0.615	0.6164	0.6177	0.6184	0.619	0.62	0.6213	0.6224	0.6221	0.6233
A4	0.0886	0.0887	0.0884	0.0882	0.0886	0.0893	0.09	0.0904	0.0918	0.0941	0.0966	0.1032	0.1127	0.1309	0.1566	0.1971	0.2564	0.3237	0.383	0.4446	0.4841	0.5301	0.5812	0.6136	0.6344	0.6468	0.6569	0.6578	0.6572	0.6574	0.6591	0.6602	0.6608	0.6614	0.6626	0.6632	0.6638	0.6645	0.6638	0.6637	0.6642	0.6749	0.6717	0.6685	0.6652	0.6679	0.6661	0.6668	0.6653
A5	0.0872	0.0872	0.0872	0.0872	0.0874	0.0874	0.0877	0.0884	0.0894	0.0911	0.0934	0.0977	0.1053	0.1178	0.1385	0.1722	0.213	0.2791	0.3266	0.3753	0.4128	0.4592	0.5064	0.5442	0.5697	0.5835	0.5909	0.5941	0.595	0.5946	0.5956	0.5962	0.5975	0.5995	0.6001	0.6019	0.6048	0.6066	0.6079	0.6097	0.6121	0.6124	0.6132	0.6134	0.613	0.6158	0.6155	0.6166	0.6167
empty vector
B1	0.0872	0.087	0.0871	0.087	0.087	0.0875	0.0872	0.0874	0.0876	0.088	0.0887	0.0891	0.09	0.0911	0.0928	0.095	0.0978	0.101	0.1029	0.1044	0.1061	0.1062	0.1056	0.1045	0.1041	0.1036	0.1034	0.103	0.1026	0.1022	0.1025	0.1017	0.1018	0.1017	0.1018	0.1026	0.1027	0.1025	0.1029	0.1033	0.1037	0.1042	0.1048	0.1053	0.1059	0.1067	0.1077	0.1082	0.1093
B2	0.0883	0.0882	0.0882	0.0881	0.0882	0.0883	0.0885	0.0888	0.089	0.0896	0.0899	0.091	0.0919	0.0935	0.0957	0.0987	0.102	0.1053	0.1077	0.1089	0.1094	0.1091	0.108	0.1063	0.1055	0.1049	0.1047	0.1042	0.1038	0.1034	0.1033	0.1033	0.1036	0.1034	0.1038	0.1042	0.1044	0.105	0.1056	0.1063	0.1073	0.1079	0.1088	0.1097	0.1109	0.1119	0.1133	0.1148	0.116
B3	0.0869	0.0868	0.0866	0.0865	0.0865	0.0865	0.0865	0.0867	0.0868	0.0869	0.0878	0.0878	0.0881	0.0884	0.0891	0.0898	0.0909	0.0921	0.0934	0.0943	0.0951	0.0951	0.0953	0.0951	0.0952	0.0955	0.0956	0.0958	0.0962	0.0965	0.0971	0.0978	0.099	0.1002	0.1019	0.1038	0.1064	0.1093	0.1131	0.1179	0.1237	0.1308	0.1391	0.1498	0.1575	0.1696	0.1845	0.1999	0.2175
B4	0.0885	0.0879	0.0878	0.0876	0.0877	0.0877	0.0878	0.0881	0.0883	0.0888	0.0899	0.0905	0.0914	0.0928	0.0948	0.0973	0.1001	0.1026	0.1046	0.1055	0.1069	0.1063	0.1053	0.1041	0.1033	0.1028	0.1023	0.1017	0.1011	0.1009	0.1006	0.1003	0.1001	0.1001	0.1002	0.1003	0.1004	0.1007	0.1011	0.1015	0.1023	0.1031	0.1041	0.1054	0.1071	0.1093	0.1122	0.1153	0.1198
B5	0.0868	0.0867	0.0867	0.0866	0.0866	0.0866	0.087	0.0873	0.0877	0.0885	0.0895	0.0905	0.0921	0.0945	0.0975	0.1015	0.1054	0.1084	0.1107	0.1115	0.1134	0.1129	0.1114	0.1094	0.1083	0.1082	0.1075	0.1073	0.1069	0.1068	0.1065	0.1068	0.1067	0.1071	0.1076	0.108	0.1085	0.1093	0.11	0.1109	0.1117	0.1125	0.1135	0.1145	0.1155	0.1167	0.118	0.1194	0.1205
Aim23∆N∆C
C1	0.086	0.0859	0.086	0.0859	0.0861	0.0862	0.0868	0.0869	0.0874	0.0882	0.0897	0.0909	0.0927	0.095	0.0978	0.1013	0.1042	0.1054	0.106	0.1057	0.1063	0.1052	0.1038	0.1021	0.101	0.1002	0.0996	0.0994	0.0992	0.099	0.099	0.0989	0.0993	0.0997	0.1003	0.1012	0.1022	0.1034	0.1052	0.1076	0.1108	0.1146	0.12	0.1264	0.135	0.1458	0.1548	0.1676	0.1841
C2	0.0867	0.0865	0.0866	0.0865	0.0867	0.0868	0.0871	0.0877	0.0882	0.0891	0.0905	0.0919	0.0939	0.0966	0.1002	0.1043	0.1086	0.1111	0.1123	0.1123	0.1126	0.1111	0.1091	0.1066	0.1051	0.104	0.1033	0.1027	0.1022	0.1018	0.1016	0.1013	0.1013	0.1013	0.1014	0.1017	0.1018	0.1021	0.1024	0.1028	0.1032	0.1037	0.1042	0.1045	0.1054	0.1062	0.1067	0.1076	0.1084
C3	0.087	0.0869	0.0869	0.0868	0.087	0.087	0.0874	0.0879	0.0885	0.0893	0.0905	0.0918	0.0936	0.0963	0.0996	0.1035	0.1074	0.1096	0.1105	0.1105	0.1111	0.1098	0.1081	0.106	0.1047	0.1038	0.1029	0.1024	0.1018	0.1015	0.1011	0.1008	0.1007	0.1006	0.1006	0.1008	0.1008	0.101	0.1011	0.1014	0.1018	0.1021	0.1024	0.1027	0.1033	0.1038	0.1045	0.1052	0.1061
C4	0.0882	0.0879	0.0877	0.0877	0.0878	0.088	0.0884	0.089	0.0899	0.0911	0.0923	0.0943	0.0969	0.1003	0.1045	0.1093	0.1134	0.1152	0.1156	0.1151	0.1159	0.1141	0.112	0.1095	0.1082	0.1075	0.1072	0.1069	0.1067	0.1065	0.1065	0.1065	0.1067	0.1071	0.1075	0.108	0.1085	0.109	0.1097	0.1104	0.1112	0.112	0.1128	0.1137	0.1147	0.1158	0.1172	0.1188	0.1205
C5	0.0874	0.087	0.0877	0.0869	0.087	0.0872	0.0875	0.088	0.0885	0.0894	0.0912	0.0925	0.0943	0.0964	0.0991	0.1023	0.1052	0.1065	0.1068	0.1064	0.1067	0.1055	0.1045	0.1026	0.1013	0.1005	0.0997	0.0991	0.0986	0.0981	0.0979	0.0976	0.0974	0.0971	0.097	0.097	0.0969	0.0969	0.0968	0.0969	0.0971	0.097	0.0971	0.0972	0.0974	0.0976	0.0978	0.0981	0.0984
Aim23
D1	0.0868	0.0866	0.0866	0.0865	0.0866	0.0865	0.0866	0.0868	0.0869	0.0871	0.089	0.0891	0.0895	0.0899	0.0907	0.0916	0.0927	0.0941	0.0953	0.0961	0.0967	0.0969	0.0966	0.0961	0.0958	0.0955	0.095	0.0947	0.0943	0.0939	0.0936	0.0932	0.093	0.0928	0.0926	0.0924	0.0922	0.0921	0.0919	0.0918	0.0919	0.0918	0.0917	0.0916	0.0916	0.0916	0.0915	0.0917	0.0914
D2	0.0868	0.0866	0.0865	0.0864	0.0864	0.0863	0.0864	0.0865	0.0866	0.0867	0.0881	0.0882	0.0884	0.0887	0.0892	0.0898	0.0907	0.0915	0.0929	0.0938	0.0946	0.095	0.0949	0.0946	0.0944	0.0942	0.0937	0.0935	0.0932	0.0928	0.0926	0.0922	0.092	0.0916	0.0916	0.0915	0.0911	0.0911	0.0909	0.0908	0.0908	0.0906	0.0906	0.0906	0.0905	0.0905	0.0904	0.0903	0.0903
D3	0.0874	0.0872	0.0872	0.0871	0.0871	0.087	0.0871	0.0873	0.0873	0.0875	0.0867	0.0869	0.087	0.0873	0.0878	0.0884	0.0891	0.0899	0.091	0.0916	0.0919	0.092	0.0918	0.0916	0.0914	0.0913	0.091	0.0908	0.0905	0.0902	0.0901	0.0899	0.0897	0.0896	0.0893	0.0893	0.0891	0.089	0.0889	0.0888	0.0889	0.0889	0.0887	0.0886	0.0886	0.0887	0.0886	0.0887	0.0887
D4	0.0871	0.0868	0.0867	0.0868	0.0866	0.0865	0.0865	0.0868	0.0869	0.0871	0.0872	0.0874	0.0878	0.0882	0.0888	0.0898	0.0906	0.0917	0.0928	0.0937	0.0944	0.0945	0.0943	0.0939	0.0938	0.0934	0.0929	0.0927	0.0924	0.0921	0.0917	0.0914	0.0912	0.0909	0.0908	0.0907	0.0905	0.0903	0.0901	0.09	0.09	0.09	0.0899	0.0898	0.0897	0.0898	0.0896	0.0896	0.0896
[truncated: 74 more columns]

## Sheet: Итог
IF3
	1	2	3	4	5	6	7	8	9	10	11	12	13	14	15	16	17	18	19	20	21	22	23	24	25	26	27	28	29	30	31	32	33	34	35	36	37	38	39	40	41	42	43	44	45	46	47	48	49
A1	0.0861	0.086	0.0859	0.0859	0.086	0.0861	0.0863	0.0868	0.0875	0.0888	0.091	0.094	0.0995	0.1088	0.1242	0.1495	0.1838	0.2385	0.2989	0.3456	0.3878	0.4418	0.4901	0.5304	0.5596	0.5788	0.5886	0.5925	0.5946	0.5948	0.5999	0.5984	0.5974	0.5999	0.6006	0.6029	0.6021	0.6054	0.606	0.6075	0.6101	0.6107	0.613	0.6106	0.6114	0.6126	0.614	0.6151	0.6148
A2	0.0865	0.0864	0.0864	0.0861	0.0865	0.0866	0.0869	0.0874	0.0882	0.0896	0.0922	0.0958	0.102	0.1127	0.1303	0.1596	0.1979	0.2625	0.3278	0.3856	0.4308	0.4868	0.542	0.5875	0.6188	0.6382	0.644	0.6473	0.6484	0.6486	0.6482	0.6486	0.6497	0.6506	0.6519	0.6524	0.654	0.6543	0.6549	0.655	0.6553	0.6565	0.6568	0.6579	0.657	0.6558	0.6569	0.6549	0.6571
A3	0.0867	0.0866	0.0865	0.0865	0.0866	0.0872	0.087	0.0875	0.0884	0.0899	0.0925	0.0963	0.1031	0.1144	0.1333	0.1637	0.2015	0.2652	0.3182	0.3676	0.4069	0.4552	0.5043	0.5433	0.5717	0.5884	0.5949	0.5988	0.5989	0.6003	0.602	0.6018	0.6027	0.6035	0.6049	0.6077	0.6098	0.6114	0.6125	0.615	0.6164	0.6177	0.6184	0.619	0.62	0.6213	0.6224	0.6221	0.6233
A4	0.0886	0.0887	0.0884	0.0882	0.0886	0.0893	0.09	0.0904	0.0918	0.0941	0.0966	0.1032	0.1127	0.1309	0.1566	0.1971	0.2564	0.3237	0.383	0.4446	0.4841	0.5301	0.5812	0.6136	0.6344	0.6468	0.6569	0.6578	0.6572	0.6574	0.6591	0.6602	0.6608	0.6614	0.6626	0.6632	0.6638	0.6645	0.6638	0.6637	0.6642	0.6749	0.6717	0.6685	0.6652	0.6679	0.6661	0.6668	0.6653
A5	0.0872	0.0872	0.0872	0.0872	0.0874	0.0874	0.0877	0.0884	0.0894	0.0911	0.0934	0.0977	0.1053	0.1178	0.1385	0.1722	0.213	0.2791	0.3266	0.3753	0.4128	0.4592	0.5064	0.5442	0.5697	0.5835	0.5909	0.5941	0.595	0.5946	0.5956	0.5962	0.5975	0.5995	0.6001	0.6019	0.6048	0.6066	0.6079	0.6097	0.6121	0.6124	0.6132	0.6134	0.613	0.6158	0.6155	0.6166	0.6167
сред	0.08702	0.08698	0.08688	0.08678	0.08702	0.08732	0.08758	0.0881	0.08906	0.0907	0.09314	0.0974	0.10452	0.11692	0.13658	0.16842	0.21052	0.2738	0.3309	0.38374	0.42448	0.47462	0.5248	0.5638	0.59084	0.60714	0.61506	0.6181	0.61882	0.61914	0.62096	0.62104	0.62162	0.62298	0.62402	0.62562	0.6269	0.62844	0.62902	0.63018	0.63162	0.63444	0.63462	0.63388	0.63332	0.63468	0.63498	0.6351	0.63544
стот										0.00207244										0.0370601										0.0311501										0.0269438
emp
B1	0.0872	0.087	0.0871	0.087	0.087	0.0875	0.0872	0.0874	0.0876	0.088	0.0887	0.0891	0.09	0.0911	0.0928	0.095	0.0978	0.101	0.1029	0.1044	0.1061	0.1062	0.1056	0.1045	0.1041	0.1036	0.1034	0.103	0.1026	0.1022	0.1025	0.1017	0.1018	0.1017	0.1018	0.1026	0.1027	0.1025	0.1029	0.1033	0.1037	0.1042	0.1048	0.1053	0.1059	0.1067	0.1077	0.1082	0.1093
B2	0.0883	0.0882	0.0882	0.0881	0.0882	0.0883	0.0885	0.0888	0.089	0.0896	0.0899	0.091	0.0919	0.0935	0.0957	0.0987	0.102	0.1053	0.1077	0.1089	0.1094	0.1091	0.108	0.1063	0.1055	0.1049	0.1047	0.1042	0.1038	0.1034	0.1033	0.1033	0.1036	0.1034	0.1038	0.1042	0.1044	0.105	0.1056	0.1063	0.1073	0.1079	0.1088	0.1097	0.1109	0.1119	0.1133	0.1148	0.116
B3	0.086	0.0857	0.0857	0.0856	0.0857	0.0858	0.0859	0.0862	0.0865	0.087	0.0879	0.0887	0.0898	0.0914	0.0936	0.0963	0.0994	0.1023	0.1043	0.1053	0.1068	0.1062	0.1053	0.1039	0.1027	0.102	0.1013	0.1007	0.1001	0.0995	0.0991	0.0987	0.0986	0.0984	0.0984	0.0983	0.0983	0.0984	0.0985	0.0986	0.0989	0.099	0.0992	0.0995	0.0997	0.1001	0.1005	0.1009	0.1014
B4	0.0869	0.0868	0.0866	0.0865	0.0865	0.0865	0.0865	0.0867	0.0868	0.0869	0.0878	0.0878	0.0881	0.0884	0.0891	0.0898	0.0909	0.0921	0.0934	0.0943	0.0951	0.0951	0.0953	0.0951	0.0952	0.0955	0.0956	0.0958	0.0962	0.0965	0.0971	0.0978	0.099	0.1002	0.1019	0.1038	0.1064	0.1093	0.1131	0.1179	0.1237	0.1308	0.1391	0.1498	0.1575	0.1696	0.1845	0.1999	0.2175
B5	0.0885	0.0879	0.0878	0.0876	0.0877	0.0877	0.0878	0.0881	0.0883	0.0888	0.0899	0.0905	0.0914	0.0928	0.0948	0.0973	0.1001	0.1026	0.1046	0.1055	0.1069	0.1063	0.1053	0.1041	0.1033	0.1028	0.1023	0.1017	0.1011	0.1009	0.1006	0.1003	0.1001	0.1001	0.1002	0.1003	0.1004	0.1007	0.1011	0.1015	0.1023	0.1031	0.1041	0.1054	0.1071	0.1093	0.1122	0.1153	0.1198
B6	0.0868	0.0867	0.0867	0.0866	0.0866	0.0866	0.087	0.0873	0.0877	0.0885	0.0895	0.0905	0.0921	0.0945	0.0975	0.1015	0.1054	0.1084	0.1107	0.1115	0.1134	0.1129	0.1114	0.1094	0.1083	0.1082	0.1075	0.1073	0.1069	0.1068	0.1065	0.1068	0.1067	0.1071	0.1076	0.108	0.1085	0.1093	0.11	0.1109	0.1117	0.1125	0.1135	0.1145	0.1155	0.1167	0.118	0.1194	0.1205
сред	0.0872833	0.08705	0.0870167	0.0869	0.08695	0.0870667	0.08715	0.0874167	0.08765	0.0881333	0.08895	0.0896	0.09055	0.09195	0.0939167	0.0964333	0.0992667	0.10195	0.103933	0.104983	0.106283	0.105967	0.10515	0.103883	0.103183	0.102833	0.102467	0.102117	0.101783	0.10155	0.101517	0.101433	0.101633	0.101817	0.102283	0.102867	0.10345	0.1042	0.1052	0.106417	0.107933	0.109583	0.111583	0.114033	0.1161	0.11905	0.1227	0.126417	0.13075
стот										0.00105388										0.0058762										0.00350813										0.00702806
dd
C1	0.0871	0.0875	0.0871	0.0871	0.0873	0.0881	0.0879	0.089	0.0896	0.0909	0.0926	0.0947	0.0983	0.1013	0.1056	0.1102	0.1138	0.1155	0.1157	0.1152	0.131	0.1275	0.1232	0.1196	0.1179	0.1169	0.1174	0.1162	0.1162	0.1167	0.1172	0.118	0.1188	0.1205	0.1221	0.1248	0.128	0.1321	0.1365	0.1426	0.1493	0.1564	0.166	0.1776	0.1915	0.2089	0.2284	0.2499	0.2727
C2	0.086	0.0859	0.086	0.0859	0.0861	0.0862	0.0868	0.0869	0.0874	0.0882	0.0897	0.0909	0.0927	0.095	0.0978	0.1013	0.1042	0.1054	0.106	0.1057	0.1063	0.1052	0.1038	0.1021	0.101	0.1002	0.0996	0.0994	0.0992	0.099	0.099	0.0989	0.0993	0.0997	0.1003	0.1012	0.1022	0.1034	0.1052	0.1076	0.1108	0.1146	0.12	0.1264	0.135	0.1458	0.1548	0.1676	0.1841
C3	0.0867	0.0865	0.0866	0.0865	0.0867	0.0868	0.0871	0.0877	0.0882	0.0891	0.0905	0.0919	0.0939	0.0966	0.1002	0.1043	0.1086	0.1111	0.1123	0.1123	0.1126	0.1111	0.1091	0.1066	0.1051	0.104	0.1033	0.1027	0.1022	0.1018	0.1016	0.1013	0.1013	0.1013	0.1014	0.1017	0.1018	0.1021	0.1024	0.1028	0.1032	0.1037	0.1042	0.1045	0.1054	0.1062	0.1067	0.1076	0.1084
C4	0.087	0.0869	0.0869	0.0868	0.087	0.087	0.0874	0.0879	0.0885	0.0893	0.0905	0.0918	0.0936	0.0963	0.0996	0.1035	0.1074	0.1096	0.1105	0.1105	0.1111	0.1098	0.1081	0.106	0.1047	0.1038	0.1029	0.1024	0.1018	0.1015	0.1011	0.1008	0.1007	0.1006	0.1006	0.1008	0.1008	0.101	0.1011	0.1014	0.1018	0.1021	0.1024	0.1027	0.1033	0.1038	0.1045	0.1052	0.1061
C5	0.0882	0.0879	0.0877	0.0877	0.0878	0.088	0.0884	0.089	0.0899	0.0911	0.0923	0.0943	0.0969	0.1003	0.1045	0.1093	0.1134	0.1152	0.1156	0.1151	0.1159	0.1141	0.112	0.1095	0.1082	0.1075	0.1072	0.1069	0.1067	0.1065	0.1065	0.1065	0.1067	0.1071	0.1075	0.108	0.1085	0.109	0.1097	0.1104	0.1112	0.112	0.1128	0.1137	0.1147	0.1158	0.1172	0.1188	0.1205
C6	0.0874	0.087	0.0877	0.0869	0.087	0.0872	0.0875	0.088	0.0885	0.0894	0.0912	0.0925	0.0943	0.0964	0.0991	0.1023	0.1052	0.1065	0.1068	0.1064	0.1067	0.1055	0.1045	0.1026	0.1013	0.1005	0.0997	0.0991	0.0986	0.0981	0.0979	0.0976	0.0974	0.0971	0.097	0.097	0.0969	0.0969	0.0968	0.0969	0.0971	0.097	0.0971	0.0972	0.0974	0.0976	0.0978	0.0981	0.0984
сред	0.0870667	0.08695	0.087	0.0868167	0.0869833	0.0872167	0.0875167	0.0880833	0.0886833	0.0896667	0.0911333	0.0926833	0.09495	0.09765	0.101133	0.10515	0.108767	0.11055	0.11115	0.110867	0.113933	0.1122	0.110117	0.107733	0.106367	0.105483	0.105017	0.10445	0.104117	0.103933	0.103883	0.10385	0.104033	0.104383	0.104817	0.105583	0.106367	0.107417	0.108617	0.110283	0.112233	0.1143	0.117083	0.12035	0.12455	0.129683	0.1349	0.1412	0.148367
стот										0.00111833										0.00413602										0.00690526										0.0165264
full
D2	0.0868	0.0866	0.0866	0.0865	0.0866	0.0865	0.0866	0.0868	0.0869	0.0871	0.089	0.0891	0.0895	0.0899	0.0907	0.0916	0.0927	0.0941	0.0953	0.0961	0.0967	0.0969	0.0966	0.0961	0.0958	0.0955	0.095	0.0947	0.0943	0.0939	0.0936	0.0932	0.093	0.0928	0.0926	0.0924	0.0922	0.0921	0.0919	0.0918	0.0919	0.0918	0.0917	0.0916	0.0916	0.0916	0.0915	0.0917	0.0914
D3	0.0868	0.0866	0.0865	0.0864	0.0864	0.0863	0.0864	0.0865	0.0866	0.0867	0.0881	0.0882	0.0884	0.0887	0.0892	0.0898	0.0907	0.0915	0.0929	0.0938	0.0946	0.095	0.0949	0.0946	0.0944	0.0942	0.0937	0.0935	0.0932	0.0928	0.0926	0.0922	0.092	0.0916	0.0916	0.0915	0.0911	0.0911	0.0909	0.0908	0.0908	0.0906	0.0906	0.0906	0.0905	0.0905	0.0904	0.0903	0.0903
D4	0.0874	0.0872	0.0872	0.0871	0.0871	0.087	0.0871	0.0873	0.0873	0.0875	0.0867	0.0869	0.087	0.0873	0.0878	0.0884	0.0891	0.0899	0.091	0.0916	0.0919	0.092	0.0918	0.0916	0.0914	0.0913	0.091	0.0908	0.0905	0.0902	0.0901	0.0899	0.0897	0.0896	0.0893	0.0893	0.0891	0.089	0.0889	0.0888	0.0889	0.0889	0.0887	0.0886	0.0886	0.0887	0.0886	0.0887	0.0887
D5	0.0881	0.0878	0.0878	0.0877	0.0877	0.0876	0.0877	0.0878	0.088	0.0881	0.0877	0.088	0.0883	0.0889	0.0898	0.0908	0.0922	0.0938	0.0949	0.0956	0.0965	0.0965	0.0962	0.0957	0.0953	0.095	0.0947	0.0945	0.0944	0.0943	0.0943	0.0943	0.0945	0.0947	0.0951	0.0956	0.096	0.0967	0.0975	0.0984	0.0994	0.1006	0.1019	0.1044	0.1063	0.1083	0.1107	0.1132	0.1164
D6	0.0871	0.0868	0.0867	0.0868	0.0866	0.0865	0.0865	0.0868	0.0869	0.0871	0.0872	0.0874	0.0878	0.0882	0.0888	0.0898	0.0906	0.0917	0.0928	0.0937	0.0944	0.0945	0.0943	0.0939	0.0938	0.0934	0.0929	0.0927	0.0924	0.0921	0.0917	0.0914	0.0912	0.0909	0.0908	0.0907	0.0905	0.0903	0.0901	0.09	0.09	0.09	0.0899	0.0898	0.0897	0.0898	0.0896	0.0896	0.0896
сред	0.08724	0.087	0.08696	0.0869	0.08688	0.08678	0.08686	0.08704	0.08714	0.0873	0.08774	0.08792	0.0882	0.0886	0.08926	0.09008	0.09106	0.0922	0.09338	0.09416	0.09482	0.09498	0.09476	0.09438	0.09414	0.09388	0.09346	0.09324	0.09296	0.09266	0.09246	0.0922	0.09208	0.09192	0.09188	0.0919	0.09178	0.09184	0.09186	0.09196	0.0922	0.09238	0.09256	0.093	0.09334	0.09378	0.09416	0.0947	0.09528
стот										0.000529151										0.0017841										0.0016288										0.00376404
[truncated: 101 more columns]

## Sheet: ПЁТР ВОТ ЭТО
IF3
	1	2	3	4	5	6	7	8	9	10	11	12	13	14	15	16	17	18	19	20	21	22	23	24	25	26	27	28	29	30	31	32	33	34	35	36	37	38	39	40	41	42	43	44	45	46	47	48	49
A1	0.0861	0.086	0.0859	0.0859	0.086	0.0861	0.0863	0.0868	0.0875	0.0888	0.091	0.094	0.0995	0.1088	0.1242	0.1495	0.1838	0.2385	0.2989	0.3456	0.3878	0.4418	0.4901	0.5304	0.5596	0.5788	0.5886	0.5925	0.5946	0.5948	0.5999	0.5984	0.5974	0.5999	0.6006	0.6029	0.6021	0.6054	0.606	0.6075	0.6101	0.6107	0.613	0.6106	0.6114	0.6126	0.614	0.6151	0.6148
A2	0.0865	0.0864	0.0864	0.0861	0.0865	0.0866	0.0869	0.0874	0.0882	0.0896	0.0922	0.0958	0.102	0.1127	0.1303	0.1596	0.1979	0.2625	0.3278	0.3856	0.4308	0.4868	0.542	0.5875	0.6188	0.6382	0.644	0.6473	0.6484	0.6486	0.6482	0.6486	0.6497	0.6506	0.6519	0.6524	0.654	0.6543	0.6549	0.655	0.6553	0.6565	0.6568	0.6579	0.657	0.6558	0.6569	0.6549	0.6571
A3	0.0867	0.0866	0.0865	0.0865	0.0866	0.0872	0.087	0.0875	0.0884	0.0899	0.0925	0.0963	0.1031	0.1144	0.1333	0.1637	0.2015	0.2652	0.3182	0.3676	0.4069	0.4552	0.5043	0.5433	0.5717	0.5884	0.5949	0.5988	0.5989	0.6003	0.602	0.6018	0.6027	0.6035	0.6049	0.6077	0.6098	0.6114	0.6125	0.615	0.6164	0.6177	0.6184	0.619	0.62	0.6213	0.6224	0.6221	0.6233
A4	0.0886	0.0887	0.0884	0.0882	0.0886	0.0893	0.09	0.0904	0.0918	0.0941	0.0966	0.1032	0.1127	0.1309	0.1566	0.1971	0.2564	0.3237	0.383	0.4446	0.4841	0.5301	0.5812	0.6136	0.6344	0.6468	0.6569	0.6578	0.6572	0.6574	0.6591	0.6602	0.6608	0.6614	0.6626	0.6632	0.6638	0.6645	0.6638	0.6637	0.6642	0.6749	0.6717	0.6685	0.6652	0.6679	0.6661	0.6668	0.6653
A5	0.0872	0.0872	0.0872	0.0872	0.0874	0.0874	0.0877	0.0884	0.0894	0.0911	0.0934	0.0977	0.1053	0.1178	0.1385	0.1722	0.213	0.2791	0.3266	0.3753	0.4128	0.4592	0.5064	0.5442	0.5697	0.5835	0.5909	0.5941	0.595	0.5946	0.5956	0.5962	0.5975	0.5995	0.6001	0.6019	0.6048	0.6066	0.6079	0.6097	0.6121	0.6124	0.6132	0.6134	0.613	0.6158	0.6155	0.6166	0.6167
сред	0.08702	0.08698	0.08688	0.08678	0.08702	0.08732	0.08758	0.0881	0.08906	0.0907	0.09314	0.0974	0.10452	0.11692	0.13658	0.16842	0.21052	0.2738	0.3309	0.38374	0.42448	0.47462	0.5248	0.5638	0.59084	0.60714	0.61506	0.6181	0.61882	0.61914	0.62096	0.62104	0.62162	0.62298	0.62402	0.62562	0.6269	0.62844	0.62902	0.63018	0.63162	0.63444	0.63462	0.63388	0.63332	0.63468	0.63498	0.6351	0.63544
стот										0.00207244										0.0370601										0.0311501										0.0269438
emp
B1	0.0872	0.087	0.0871	0.087	0.087	0.0875	0.0872	0.0874	0.0876	0.088	0.0887	0.0891	0.09	0.0911	0.0928	0.095	0.0978	0.101	0.1029	0.1044	0.1061	0.1062	0.1056	0.1045	0.1041	0.1036	0.1034	0.103	0.1026	0.1022	0.1025	0.1017	0.1018	0.1017	0.1018	0.1026	0.1027	0.1025	0.1029	0.1033	0.1037	0.1042	0.1048	0.1053	0.1059	0.1067	0.1077	0.1082	0.1093
B2	0.0883	0.0882	0.0882	0.0881	0.0882	0.0883	0.0885	0.0888	0.089	0.0896	0.0899	0.091	0.0919	0.0935	0.0957	0.0987	0.102	0.1053	0.1077	0.1089	0.1094	0.1091	0.108	0.1063	0.1055	0.1049	0.1047	0.1042	0.1038	0.1034	0.1033	0.1033	0.1036	0.1034	0.1038	0.1042	0.1044	0.105	0.1056	0.1063	0.1073	0.1079	0.1088	0.1097	0.1109	0.1119	0.1133	0.1148	0.116
B3	0.086	0.0857	0.0857	0.0856	0.0857	0.0858	0.0859	0.0862	0.0865	0.087	0.0879	0.0887	0.0898	0.0914	0.0936	0.0963	0.0994	0.1023	0.1043	0.1053	0.1068	0.1062	0.1053	0.1039	0.1027	0.102	0.1013	0.1007	0.1001	0.0995	0.0991	0.0987	0.0986	0.0984	0.0984	0.0983	0.0983	0.0984	0.0985	0.0986	0.0989	0.099	0.0992	0.0995	0.0997	0.1001	0.1005	0.1009	0.1014
B4	0.0869	0.0868	0.0866	0.0865	0.0865	0.0865	0.0865	0.0867	0.0868	0.0869	0.0878	0.0878	0.0881	0.0884	0.0891	0.0898	0.0909	0.0921	0.0934	0.0943	0.0951	0.0951	0.0953	0.0951	0.0952	0.0955	0.0956	0.0958	0.0962	0.0965	0.0971	0.0978	0.099	0.1002	0.1019	0.1038	0.1064	0.1093	0.1131	0.1179	0.1237	0.1308	0.1391	0.1498	0.1575	0.1696	0.1845	0.1999	0.2175
B5	0.0885	0.0879	0.0878	0.0876	0.0877	0.0877	0.0878	0.0881	0.0883	0.0888	0.0899	0.0905	0.0914	0.0928	0.0948	0.0973	0.1001	0.1026	0.1046	0.1055	0.1069	0.1063	0.1053	0.1041	0.1033	0.1028	0.1023	0.1017	0.1011	0.1009	0.1006	0.1003	0.1001	0.1001	0.1002	0.1003	0.1004	0.1007	0.1011	0.1015	0.1023	0.1031	0.1041	0.1054	0.1071	0.1093	0.1122	0.1153	0.1198
B6	0.0868	0.0867	0.0867	0.0866	0.0866	0.0866	0.087	0.0873	0.0877	0.0885	0.0895	0.0905	0.0921	0.0945	0.0975	0.1015	0.1054	0.1084	0.1107	0.1115	0.1134	0.1129	0.1114	0.1094	0.1083	0.1082	0.1075	0.1073	0.1069	0.1068	0.1065	0.1068	0.1067	0.1071	0.1076	0.108	0.1085	0.1093	0.11	0.1109	0.1117	0.1125	0.1135	0.1145	0.1155	0.1167	0.118	0.1194	0.1205
сред	0.0872833	0.08705	0.0870167	0.0869	0.08695	0.0870667	0.08715	0.0874167	0.08765	0.0881333	0.08895	0.0896	0.09055	0.09195	0.0939167	0.0964333	0.0992667	0.10195	0.103933	0.104983	0.106283	0.105967	0.10515	0.103883	0.103183	0.102833	0.102467	0.102117	0.101783	0.10155	0.101517	0.101433	0.101633	0.101817	0.102283	0.102867	0.10345	0.1042	0.1052	0.106417	0.107933	0.109583	0.111583	0.114033	0.1161	0.11905	0.1227	0.126417	0.13075
стот										0.00105388										0.0058762										0.00350813										0.00702806
dd
C1	0.0871	0.0875	0.0871	0.0871	0.0873	0.0881	0.0879	0.089	0.0896	0.0909	0.0926	0.0947	0.0983	0.1013	0.1056	0.1102	0.1138	0.1155	0.1157	0.1152	0.131	0.1275	0.1232	0.1196	0.1179	0.1169	0.1174	0.1162	0.1162	0.1167	0.1172	0.118	0.1188	0.1205	0.1221	0.1248	0.128	0.1321	0.1365	0.1426	0.1493	0.1564	0.166	0.1776	0.1915	0.2089	0.2284	0.2499	0.2727
C2	0.086	0.0859	0.086	0.0859	0.0861	0.0862	0.0868	0.0869	0.0874	0.0882	0.0897	0.0909	0.0927	0.095	0.0978	0.1013	0.1042	0.1054	0.106	0.1057	0.1063	0.1052	0.1038	0.1021	0.101	0.1002	0.0996	0.0994	0.0992	0.099	0.099	0.0989	0.0993	0.0997	0.1003	0.1012	0.1022	0.1034	0.1052	0.1076	0.1108	0.1146	0.12	0.1264	0.135	0.1458	0.1548	0.1676	0.1841
C3	0.0867	0.0865	0.0866	0.0865	0.0867	0.0868	0.0871	0.0877	0.0882	0.0891	0.0905	0.0919	0.0939	0.0966	0.1002	0.1043	0.1086	0.1111	0.1123	0.1123	0.1126	0.1111	0.1091	0.1066	0.1051	0.104	0.1033	0.1027	0.1022	0.1018	0.1016	0.1013	0.1013	0.1013	0.1014	0.1017	0.1018	0.1021	0.1024	0.1028	0.1032	0.1037	0.1042	0.1045	0.1054	0.1062	0.1067	0.1076	0.1084
C4	0.087	0.0869	0.0869	0.0868	0.087	0.087	0.0874	0.0879	0.0885	0.0893	0.0905	0.0918	0.0936	0.0963	0.0996	0.1035	0.1074	0.1096	0.1105	0.1105	0.1111	0.1098	0.1081	0.106	0.1047	0.1038	0.1029	0.1024	0.1018	0.1015	0.1011	0.1008	0.1007	0.1006	0.1006	0.1008	0.1008	0.101	0.1011	0.1014	0.1018	0.1021	0.1024	0.1027	0.1033	0.1038	0.1045	0.1052	0.1061
C5	0.0882	0.0879	0.0877	0.0877	0.0878	0.088	0.0884	0.089	0.0899	0.0911	0.0923	0.0943	0.0969	0.1003	0.1045	0.1093	0.1134	0.1152	0.1156	0.1151	0.1159	0.1141	0.112	0.1095	0.1082	0.1075	0.1072	0.1069	0.1067	0.1065	0.1065	0.1065	0.1067	0.1071	0.1075	0.108	0.1085	0.109	0.1097	0.1104	0.1112	0.112	0.1128	0.1137	0.1147	0.1158	0.1172	0.1188	0.1205
C6	0.0874	0.087	0.0877	0.0869	0.087	0.0872	0.0875	0.088	0.0885	0.0894	0.0912	0.0925	0.0943	0.0964	0.0991	0.1023	0.1052	0.1065	0.1068	0.1064	0.1067	0.1055	0.1045	0.1026	0.1013	0.1005	0.0997	0.0991	0.0986	0.0981	0.0979	0.0976	0.0974	0.0971	0.097	0.097	0.0969	0.0969	0.0968	0.0969	0.0971	0.097	0.0971	0.0972	0.0974	0.0976	0.0978	0.0981	0.0984
сред	0.0870667	0.08695	0.087	0.0868167	0.0869833	0.0872167	0.0875167	0.0880833	0.0886833	0.0896667	0.0911333	0.0926833	0.09495	0.09765	0.101133	0.10515	0.108767	0.11055	0.11115	0.110867	0.113933	0.1122	0.110117	0.107733	0.106367	0.105483	0.105017	0.10445	0.104117	0.103933	0.103883	0.10385	0.104033	0.104383	0.104817	0.105583	0.106367	0.107417	0.108617	0.110283	0.112233	0.1143	0.117083	0.12035	0.12455	0.129683	0.1349	0.1412	0.148367
стот										0.00111833										0.00413602										0.00690526										0.0165264
full
D2	0.0868	0.0866	0.0866	0.0865	0.0866	0.0865	0.0866	0.0868	0.0869	0.0871	0.089	0.0891	0.0895	0.0899	0.0907	0.0916	0.0927	0.0941	0.0953	0.0961	0.0967	0.0969	0.0966	0.0961	0.0958	0.0955	0.095	0.0947	0.0943	0.0939	0.0936	0.0932	0.093	0.0928	0.0926	0.0924	0.0922	0.0921	0.0919	0.0918	0.0919	0.0918	0.0917	0.0916	0.0916	0.0916	0.0915	0.0917	0.0914
D3	0.0868	0.0866	0.0865	0.0864	0.0864	0.0863	0.0864	0.0865	0.0866	0.0867	0.0881	0.0882	0.0884	0.0887	0.0892	0.0898	0.0907	0.0915	0.0929	0.0938	0.0946	0.095	0.0949	0.0946	0.0944	0.0942	0.0937	0.0935	0.0932	0.0928	0.0926	0.0922	0.092	0.0916	0.0916	0.0915	0.0911	0.0911	0.0909	0.0908	0.0908	0.0906	0.0906	0.0906	0.0905	0.0905	0.0904	0.0903	0.0903
D4	0.0874	0.0872	0.0872	0.0871	0.0871	0.087	0.0871	0.0873	0.0873	0.0875	0.0867	0.0869	0.087	0.0873	0.0888	0.0884	0.0891	0.0899	0.091	0.0916	0.0919	0.092	0.0918	0.0916	0.0914	0.0913	0.091	0.0908	0.0905	0.0902	0.0901	0.0899	0.0897	0.0896	0.0893	0.0893	0.0891	0.089	0.0889	0.0888	0.0889	0.0889	0.0887	0.0886	0.0886	0.0887	0.0886	0.0887	0.0887
D5	0.0881	0.0878	0.0878	0.0877	0.0877	0.0876	0.0877	0.0878	0.088	0.0881	0.0877	0.088	0.0883	0.0889	0.0898	0.0908	0.0922	0.0938	0.0949	0.0956	0.0965	0.0965	0.0962	0.0957	0.0953	0.095	0.0947	0.0945	0.0944	0.0943	0.0943	0.0943	0.0945	0.0947	0.0951	0.0956	0.096	0.0967	0.0975	0.0984	0.0994	0.1006	0.1019	0.1044	0.1063	0.1083	0.1107	0.1132	0.1164
D6	0.0871	0.0868	0.0867	0.0868	0.0866	0.0865	0.0865	0.0868	0.0869	0.0871	0.0872	0.0874	0.0878	0.0882	0.0888	0.0898	0.0906	0.0917	0.0928	0.0937	0.0944	0.0945	0.0943	0.0939	0.0938	0.0934	0.0929	0.0927	0.0924	0.0921	0.0917	0.0914	0.0912	0.0909	0.0908	0.0907	0.0905	0.0903	0.0901	0.09	0.09	0.09	0.0899	0.0898	0.0897	0.0898	0.0896	0.0896	0.0896
сред	0.08724	0.087	0.08696	0.0869	0.08688	0.08678	0.08686	0.08704	0.08714	0.0873	0.08774	0.08792	0.0882	0.0886	0.08946	0.09008	0.09106	0.0922	0.09338	0.09416	0.09482	0.09498	0.09476	0.09438	0.09414	0.09388	0.09346	0.09324	0.09296	0.09266	0.09246	0.0922	0.09208	0.09192	0.09188	0.0919	0.09178	0.09184	0.09186	0.09196	0.0922	0.09238	0.09256	0.093	0.09334	0.09378	0.09416	0.0947	0.09528
стот										0.000529151										0.0017841										0.0016288										0.00376404
[truncated: 101 more columns]
