# Supplementary material for: 60S dynamic state of bacterial ribosome is fixed by yeast mitochondrial initiation factor 3
Source: PeerJ. 2018 Sep 17;6:e5620. doi: 10.7717/peerj.5620 (PMC6147165; doi:10.7717/peerj.5620)
Supplement: Supplemental Information 4 — Results of OD measurements. [file peerj-06-5620-s004.xlsx]

## Sheet: All
frac	C	No proteins		IF3		Aim23
1
2
3
4
5
6
7
8
9
10
11
12	0	0.002		0		0.004
13	0.001	0.007		0.001		0.006
14	0.029	0.051		0.057		0.061
15	0.082	0.077		0.203		0.16
16	0.051	0.052		0.213		0.144
17	0.019	0.027		0.115		0.085
18	0.013	0.016		0.06		0.05
19	0.012	0.013		0.028		0.037
20	0.01	0.019		0.021		0.038
21	0.035	0.102		0.125		0.181
22	0.126	0.17		0.392		0.371
23	0.124	0.137		0.393		0.351
24	0.08	0.091		0.306		0.257
25	0.054	0.073		0.187		0.16
26	0.079	0.074		0.091		0.104
27	0.226	0.172		0.062		0.092
28	0.46	0.38		0.062		0.121
29	0.433	0.388		0.07		0.111
30	0.291	0.295		0.052		0.082
31	0.165	0.172		0.035		0.043
32	0.073	0.085		0.023		0.028
33	0.028	0.035		0.016		0.014
34	0.009	0.023		0.009		0.012
35	0.006	0.016		0.005		0.01
36	0.005	0.003		0.004		0.009
