# Supplementary material for: 60S dynamic state of bacterial ribosome is fixed by yeast mitochondrial initiation factor 3
Source: PeerJ. 2018 Sep 17;6:e5620. doi: 10.7717/peerj.5620 (PMC6147165; doi:10.7717/peerj.5620)
Supplement: Supplemental Information 5 — Results of OD measurements. [file peerj-06-5620-s005.xlsx]

## Sheet: tube 1 control  - 
1	0
2	0
3	0
4	0
5	0
6	0
7	0
8	0
9	0
10	0
11	0
12	0.018
13	0.019
14	0.02
15	0.053
16	0.085
17	0.085
18	0.055
19	0.05
20	0.051
21	0.051
22	0.067
23	0.178
24	0.283
25	0.235
26	0.224
27	0.298
28	0.413
29	0.367
30	0.275
31	0.216
32	0.153
33	0.107
34	0.063
35	0.045
36	0.032
37	0.03
38	0.027
39	0.029
40
41
42
43
44
45
46
47

## Sheet: tube 2 IF3
1	0
2	0
3	0
4	0
5	0
6	0
7	0
8	0
9	0
10	0.045
11	0.018
12	0.019
13	0.045
14	0.047
15	0.144
16	0.192
17	0.145
18	0.099
19	0.077
20	0.074
21	0.273
22	0.447
23	0.391
24	0.294
25	0.204
26	0.111
27	0.122
28	0.141
29	0.156
30	0.112
31	0.077
32	0.046
33	0.034
34	0.031
35	0.003
36
37
38
39
40

## Sheet: tube 3 Aim23 1;23
1	0
2	0
3	0
4	0
5	0
6	0
7	0
8	0
9	0
10	0.021
11	0.023
12	0.019
13	0.021
14	0.036
15	0.087
16	0.116
17	0.092
18	0.076
19	0.074
20	0.07
21	0.087
22	0.19
23	0.33
24	0.355
25	0.337
26	0.322
27	0.262
28	0.193
29	0.163
30	0.163
31	0.124
32	0.083
33	0.06
34	0.039
35	0.038
36	0.03
37
38
39
40

## Sheet: tube 4 Aim23 1;58
1	0
2	0
3	0
4	0
5	0
6	0
7	0
8	0
9	0
10	0.016
11	0.017
12	0.013
13	0.018
14	0.036
15	0.095
16	0.146
17	0.135
18	0.106
19	0.084
20	0.082
21	0.073
22	0.251
23	0.462
24	0.449
25	0.35
26	0.236
27	0.144
28	0.106
29	0.124
30	0.133
31	0.098
32	0.048
33	0.039
34	0.033
35	0.029
36
37
38
39
40

## Sheet: tube 5 Aim23 1;116
1	0
2	0
3	0
4	0
5	0
6	0
7	0
8	0
9	0
10	0.025
11	0.023
12	0.018
13	0.024
14	0.057
15	0.142
16	0.164
17	0.122
18	0.091
19	0.068
20	0.055
21	0.157
22	0.432
23	0.462
24	0.373
25	0.257
26	0.156
27	0.104
28	0.085
29	0.102
30	0.089
31	0.061
32	0.038
33	0.03
34	0.026
35	0.025
36
37
38
39
40

## Sheet: tube 6 Aim23 1;232
1	0
2	0
3	0
4	0
5	0
6	0
7	0
8	0
9	0.016
10	0.063
11	0.02
12	0.017
13	0.019
14	0.048
15	0.103
16	0.128
17	0.102
18	0.076
19	0.066
20	0.055
21	0.142
22	0.415
23	0.496
24	0.395
25	0.268
26	0.161
27	0.084
28	0.067
29	0.066
30	0.062
31	0.047
32	0.039
33	0.028
34	0
35
36
37
38
39
40

## Sheet: all
	control	IF3	Aim23 1:25	Aim23 1:60	Aim23 1:100	Aim23 1:250
10	0	0.045	0.021	0.016	0.025	0.063
11	0.018	0.018	0.023	0.017	0.023	0.02
12	0.019	0.019	0.019	0.013	0.018	0.017
13	0.02	0.045	0.021	0.018	0.024	0.019
14	0.053	0.047	0.036	0.036	0.057	0.048
15	0.085	0.144	0.087	0.095	0.142	0.103
16	0.085	0.192	0.116	0.146	0.164	0.128
17	0.055	0.145	0.092	0.135	0.122	0.102
18	0.05	0.099	0.076	0.106	0.091	0.076
19	0.051	0.077	0.074	0.084	0.068	0.066
20	0.051	0.074	0.07	0.082	0.055	0.055
21	0.067	0.273	0.087	0.073	0.157	0.142
22	0.178	0.447	0.19	0.251	0.432	0.415
23	0.283	0.391	0.33	0.462	0.462	0.496
24	0.235	0.294	0.355	0.449	0.373	0.395
25	0.224	0.204	0.337	0.35	0.257	0.268
26	0.298	0.111	0.322	0.236	0.156	0.161
27	0.413	0.122	0.262	0.144	0.104	0.084
28	0.367	0.141	0.193	0.106	0.085	0.067
29	0.275	0.156	0.163	0.124	0.102	0.066
30	0.216	0.112	0.163	0.133	0.089	0.062
31	0.153	0.077	0.124	0.098	0.061	0.047
32	0.107	0.046	0.083	0.048	0.038	0.039
33	0.063	0.034	0.06	0.039	0.03	0.028
34	0.045	0.031	0.039	0.033	0.026	0
35	0.032	0.003	0.038	0.029	0.025
36	0.03		0.03
37	0.027
38	0.029
