# Supplementary material for: 60S dynamic state of bacterial ribosome is fixed by yeast mitochondrial initiation factor 3
Source: PeerJ. 2018 Sep 17;6:e5620. doi: 10.7717/peerj.5620 (PMC6147165; doi:10.7717/peerj.5620)
Supplement: Supplemental Information 6 — Results of OD measurements. [file peerj-06-5620-s006.xlsx]

## Sheet: - control
1	0
2	0
3	0
4	0
5	0
6	0
7	0
8	0
9	0
10	0
11	0
12	0
13	0
14	0
15	0.042
16	0.068
17	0.044
18	0.028
19	0.022
20	0.023
21	0.027
22	0.084
23	0.22
24	0.219
25	0.177
26	0.225
27	0.334
28	0.315
29	0.247
30	0.19
31	0.135
32	0.081
33	0.051
34	0.021
35	0.011
36
37
38
39
40
41
42
43
44
45
46
47

## Sheet: tube 2 IF3 1;17
1	0
2	0
3	0
4	0
5	0
6	0
7	0
8	0
9	0
10	0
11	0
12	0
13	0
14	0.018
15	0.127
16	0.133
17	0.102
18	0.065
19	0.032
20	0.015
21	0.021
22	0.165
23	0.346
24	0.302
25	0.243
26	0.246
27	0.22
28	0.154
29	0.14
30	0.138
31	0.098
32	0.056
33	0.03
34	0.017
35	0.016
36
37
38
39
40

## Sheet: tube 3 Aim23 1;11,5
1	0
2	0
3	0
4	0
5	0
6	0
7	0
8	0
9	0
10	0
11	0
12	0
13	0
14	0.031
15	0.067
16	0.083
17	0.062
18	0.048
19	0.047
20	0.043
21	0.059
22	0.168
23	0.282
24	0.274
25	0.264
26	0.256
27	0.253
28	0.165
29	0.179
30	0.134
31	0.094
32	0.054
33	0.023
34	0.011
35	0.009
36	0
37	0
38	0
39	0
40	0

## Sheet: tube 4 Aim23 1;11,5 IF3
1	0
2	0
3	0
4	0
5	0
6	0
7	0
8	0
9	0
10	0
11	0
12	0
13	0
14	0.013
15	0.064
16	0.118
17	0.104
18	0.068
19	0.054
20	0.041
21	0.044
22	0.141
23	0.34
24	0.356
25	0.284
26	0.227
27	0.18
28	0.12
29	0.126
30	0.135
31	0.098
32	0.062
33	0.032
34	0.02
35	0.013
36	0
37	0
38	0
39	0
40	0

## Sheet: tube 5 Aim23 1;23
1	0
2	0
3	0
4	0
5	0
6	0
7	0
8	0
9	0
10	0
11	0
12	0
13	0
14	0.013
15	0.044
16	0.096
17	0.092
18	0.071
19	0.062
20	0.058
21	0.057
22	0.094
23	0.276
24	0.361
25	0.346
26	0.3
27	0.241
28	0.156
29	0.135
30	0.112
31	0.076
32	0.072
33	0.036
34	0.02
35	0.013
36	0.011
37
38
39
40

## Sheet: tube 6 Aim23 1;23 IF3
1	0
2	0
3	0
4	0
5	0
6	0
7	0
8	0
9	0
10	0
11	0
12	0
13	0
14	0
15	0.033
16	0.097
17	0.104
18	0.093
19	0.07
20	0.051
21	0.036
22	0.064
23	0.132
24	0.387
25	0.344
26	0.259
27	0.165
28	0.11
29	0.088
30	0.104
31	0.117
32	0.065
33	0.026
34	0.011
35	0.007
36	0
37	0
38	0
39	0
40	0

## Sheet: all
	control	IF3 1:17	Aim23 1:11,5	Aim23 1:11,5 + IF3	Aim23 1:23	Aim23 1:23 + IF3
10	0	0	0	0	0	0
11	0	0	0	0	0	0
12	0	0	0	0	0	0
13	0	0	0	0	0	0
14	0	0.018	0.031	0.013	0.013	0
15	0.042	0.127	0.067	0.064	0.044	0.033
16	0.068	0.133	0.083	0.118	0.096	0.097
17	0.044	0.102	0.062	0.104	0.092	0.104
18	0.028	0.065	0.048	0.068	0.071	0.093
19	0.022	0.032	0.047	0.054	0.062	0.07
20	0.023	0.015	0.043	0.041	0.058	0.051
21	0.027	0.021	0.059	0.044	0.057	0.036
22	0.084	0.165	0.168	0.141	0.094	0.064
23	0.22	0.346	0.282	0.34	0.276	0.132
24	0.219	0.302	0.274	0.356	0.361	0.387
25	0.177	0.243	0.264	0.284	0.346	0.344
26	0.225	0.246	0.256	0.227	0.3	0.259
27	0.334	0.22	0.253	0.18	0.241	0.165
28	0.315	0.154	0.165	0.12	0.156	0.11
29	0.247	0.14	0.179	0.126	0.135	0.088
30	0.19	0.138	0.134	0.135	0.112	0.104
31	0.135	0.098	0.094	0.098	0.076	0.117
32	0.081	0.056	0.054	0.062	0.072	0.065
33	0.051	0.03	0.023	0.032	0.036	0.026
34	0.021	0.017	0.011	0.02	0.02	0.011
35	0.011	0.016	0	0.013	0.013	0.007
36	0	0	0	0	0.011	0
37	0	0	0	0	0	0
38	0	0	0	0	0	0
